# Supplementary material for: ET-1, MMPs, ZAG, and APN Link Reduced Ocular Perfusion to Glaucoma
Source: Biomolecules. 2025 Sep 25;15(10):1364. doi: 10.3390/biom15101364 (PMC12562824; doi:10.3390/biom15101364)
Supplement: Supplementary file 1 [file biomolecules-15-01364-s001.zip]

Archive with 2 entries (2 files):
- biomolecules-3766285-Supplementary Figures.pdf
- biomolecules-3766285-Supplementary Tables.xlsx
