# Supplementary material for: ET-1, MMPs, ZAG, and APN Link Reduced Ocular Perfusion to Glaucoma
Source: Biomolecules. 2025 Sep 25;15(10):1364. doi: 10.3390/biom15101364 (PMC12562824; doi:10.3390/biom15101364)
Supplement: Supplementary file 1 [file biomolecules-15-01364-s001.zip › biomolecules-3766285-Supplementary Tables.xlsx]

## Sheet: Table S1 Clinic
Supplementary Table S1: Clinical data, OCT, and OCT-A parameters
Parameter	Unit	Control	Glaucoma	Test	p.notadj	p.adjust		Var2	Index	p.notadj	p.adjust
Operation Technique		TE:0|Canaloplasty:0|iStent:0|XEN:0| Cataract + iStent:0|Cataract:30	TE:48|Canaloplasty:9|iStent:0|XEN:7| Cataract + iStent:2|Cataract:21	Fisher-Test	0.00049975	0.00164341		op_technik	#REF!	0.00049975	0.00164341
Age at operation	year	66.77 ± 9.01	67.00 [57.00 - 73.00]	Wilcoxon Rank Sum Test	0.805121	0.839486		alter	#REF!	0.805121	0.839486
Sex		Female:20|Male:10	Female:48|Male:39	Chi2-Test	0.375724	0.462221		geschlecht	#REF!	0.375724	0.462221
Refractive Error	D	0.07 ± 2.88	0.00 [-1.50 - 0.75]	Wilcoxon Rank Sum Test	0.258244	0.347715		refraktion	#REF!	0.258244	0.347715
Axis Length IOL Master	mm	23.91 ± 1.54	24.11 ± 1.41	T-Test	0.611027	0.687405		al	#REF!	0.611027	0.687405
Visual Acuity	LogMar	0.40 [0.30 - 0.60]	0.20 [0.02 - 0.30]	Wilcoxon Rank Sum Test	7.78059e-07	4.29187e-06		visus_logmar	#REF!	7.78059e-07	4.29187e-06
IOP	mmHg	14.00 [12.00 - 14.00]	18.00 [15.00 - 23.50]	Wilcoxon Rank Sum Test	3.45475e-06	1.55464e-05		tensio	#REF!	3.45475e-06	1.55464e-05
Pseudophakia		phacic:30|pseudophacic:0	phacic:76|pseudophacic:11	Fisher-Test	0.0635673	0.109		linsenstatus	#REF!	0.0635673	0.109
Previous Surgeries		none:30|yes:0	none:70|yes:17	Fisher-Test	0.00586426	0.0145		vor_ops	#REF!	0.00586426	0.0145
Mean Arterial Pressure	mmHg	95.00 [92.50 - 99.50]	95.00 [91.67 - 101.17]	Wilcoxon Rank Sum Test	0.857248	0.88842		mad	#REF!	0.857248	0.88842
Ganglion Cell Complex		96.55 ± 8.41	77.00 [69.25 - 86.00]	Wilcoxon Rank Sum Test	1.00883e-09	7.1879e-09		gcctotal	#REF!	1.00883e-09	7.1879e-09
Focal Loss Volume	%	0.41 [0.21 - 0.80]	5.48 [2.17 - 9.12]	Wilcoxon Rank Sum Test	2.79013e-10	2.27196e-09		flv	#REF!	2.79013e-10	2.27196e-09
Global Loss Volume	%	2.10 [0.50 - 4.25]	17.97 ± 10.73	Wilcoxon Rank Sum Test	6.97702e-11	6.49e-10		glv	#REF!	6.97702e-11	6.49e-10
RNFL Thickness	µm	96.79 ± 8.72	74.32 ± 13.87	T-Test	6.34051e-15	1.08e-13		rnfl	#REF!	6.34051e-15	1.08e-13
RNFL Thickness Sup	µm	116.55 ± 12.70	85.79 ± 18.78	T-Test	2.28849e-14	3.26109e-13		superior	#REF!	2.28849e-14	3.26109e-13
RNFL Thickness Inf	µm	121.08 ± 14.79	84.95 ± 18.80	T-Test	8.61657e-15	1.33948e-13		inferior	#REF!	8.61657e-15	1.33948e-13
Cup/Disc Ratio Total	Ratio	0.31 ± 0.15	0.65 [0.55 - 0.76]	Wilcoxon Rank Sum Test	6.32961e-10	4.71e-09		cdr_gesamt	#REF!	6.32961e-10	4.71e-09
Cup/Disc Ratio Vertical	Ratio	0.52 [0.45 - 0.60]	0.80 [0.72 - 0.90]	Wilcoxon Rank Sum Test	2.69879e-10	2.27e-09		cdr_v	#REF!	2.69879e-10	2.27e-09
Cup/Disc Ratio Horizontal	Ratio	0.58 [0.46 - 0.65]	0.87 [0.75 - 0.93]	Wilcoxon Rank Sum Test	1.42841e-09	9.39e-09		cdr_h	#REF!	1.42841e-09	9.39e-09
Rim Area	mm²	1.37 ± 0.35	0.73 [0.52 - 0.96]	Wilcoxon Rank Sum Test	2.02412e-08	1.24e-07		rimarea	#REF!	2.02412e-08	1.24e-07
Disc Area	mm²	2.03 ± 0.32	2.08 ± 0.36	T-Test	0.470026	0.562		discarea	#REF!	0.470026	0.562
Cupvolume	mm³	0.11 [0.03 - 0.18]	0.37 [0.17 - 0.58]	Wilcoxon Rank Sum Test	4.31263e-06	1.89e-05		cupvolume	#REF!	4.31263e-06	1.89e-05
VD ONH Whole	%	47.00 ± 2.52	35.97 ± 6.86	T-Test	7.92364e-21	1.35e-18		vdrpcwhole	#REF!	7.92364e-21	1.35e-18
VD PeriONH Average	%	50.69 ± 2.82	37.38 ± 8.62	T-Test	2.02854e-20	1.73441e-18		vdrpcperipaptotal	#REF!	2.02854e-20	1.73441e-18
VD PeriONH NasSup	%	47.86 ± 4.35	34.66 ± 9.02	T-Test	2.89968e-16	7.08e-15		vdrpcperipapnasalsup	#REF!	2.89968e-16	7.08e-15
VD PeriONH NasInf	%	45.04 ± 5.42	34.10 ± 8.88	T-Test	7.20781e-11	6.49e-10		vdrpcperipapnasalinf	#REF!	7.20781e-11	6.49e-10
VD PeriONH InfNas	%	50.14 ± 4.33	33.67 ± 10.43	T-Test	2.93475e-19	1e-17		vdrpcperipapnfnasal	#REF!	2.93475e-19	1e-17
VD PeriONH InfTemp	%	55.54 ± 4.48	40.50 [28.60 - 51.40]	Wilcoxon Rank Sum Test	1.08618e-08	6.88e-08		vdrpcperipapinftemp	#REF!	1.08618e-08	6.88e-08
VD PeriONH TempInf	%	52.85 [51.08 - 56.23]	43.26 ± 7.99	Wilcoxon Rank Sum Test	4.4078e-08	2.51e-07		vdrpcperipaptempinf	#REF!	4.4078e-08	2.51e-07
VD PeriONH TempSup	%	54.40 [53.05 - 58.08]	48.50 [41.35 - 53.20]	Wilcoxon Rank Sum Test	1.76908e-06	8.64e-06		vdrpcperipaptempsup	#REF!	1.76908e-06	8.64e-06
VD PeriONH SupTemp	%	53.58 ± 4.87	37.76 ± 12.37	T-Test	4.02851e-15	7.65e-14		vdrpcperipapsuptemp	#REF!	4.02851e-15	7.65e-14
VD PeriONH SupNas	%	49.92 ± 3.47	33.60 [24.38 - 41.42]	Wilcoxon Rank Sum Test	2.84345e-12	3.24e-11		vdrpcperipapsupnasal	#REF!	2.84345e-12	3.24e-11
VD Macula SVP Whole	%	41.90 ± 4.15	37.39 ± 4.40	T-Test	6.64982e-06	2.84e-05		fdsuperficialwvd	#REF!	6.64982e-06	2.84e-05
VD Fovea SVP	%	19.99 ± 6.69	17.85 [11.22 - 21.95]	Wilcoxon Rank Sum Test	0.0784074	0.128		fdsuperficialfvd	#REF!	0.0784074	0.128
VD ParaFovea SVP Average	%	41.94 ± 6.43	39.69 ± 4.73	T-Test	0.0537728	0.0948		fdsuperficialpvd	#REF!	0.0537728	0.0948
VD ParaFovea SVP Temp	%	42.22 ± 6.86	39.15 ± 6.05	T-Test	0.0279596	0.0543306		fdsuperficialpvdtemp	#REF!	0.0279596	0.0543306
VD ParaFovea SVP Sup	%	42.30 [36.60 - 47.70]	40.20 ± 5.56	Wilcoxon Rank Sum Test	0.274549	0.361137		fdsuperficialpvdsup	#REF!	0.274549	0.361137
VD ParaFovea SVP Nas	%	40.47 ± 7.11	39.79 ± 6.04	T-Test	0.624408	0.689041		fdsuperficialpvdnasal	#REF!	0.624408	0.689041
VD ParaFovea SVP Inf	%	40.80 [38.20 - 49.00]	39.73 ± 5.78	Wilcoxon Rank Sum Test	0.0815546	0.131565		fdsuperficialpvdinf	#REF!	0.0815546	0.131565
VD PeriFovea SVP Average	%	42.47 ± 4.36	37.76 ± 4.74	T-Test	1.09111e-05	4.55073e-05		fdsuperfperifovea	#REF!	1.09111e-05	4.55073e-05
VD PeriFovea SVP Temp	%	38.51 ± 5.25	35.46 ± 4.57	T-Test	0.00426697	0.0112254		fdsuperfperitemp	#REF!	0.00426697	0.0112254
VD PeriFovea SVP Sup	%	41.65 ± 5.11	37.13 ± 5.12	T-Test	0.000106944	0.000406		fdsuperfperisup	#REF!	0.000106944	0.000406
VD PeriFovea SVP Nas	%	47.41 ± 4.33	41.58 ± 5.66	T-Test	2.45139e-06	1.13294e-05		fdsuperfperinasal	#REF!	2.45139e-06	1.13294e-05
VD PeriFovea SVP Inf	%	42.52 ± 4.41	36.78 ± 5.30	T-Test	1.21944e-06	6.31893e-06		fdsuperfperiinf	#REF!	1.21944e-06	6.31893e-06
VD Macula DVP Whole	%	39.96 ± 4.37	41.79 ± 4.75	T-Test	0.0754502	0.124		fddeepwvd	#REF!	0.0754502	0.124
VD Fovea DVP	%	34.28 ± 8.49	32.39 ± 8.08	T-Test	0.294348	0.38		fddeepfv	#REF!	0.294348	0.38
VD ParaFovea DVP Average	%	48.03 ± 3.98	47.60 ± 4.61	T-Test	0.664556	0.723815		fddeeppvd	#REF!	0.664556	0.723815
VD ParaFovea DVP Temp	%	51.50 [48.00 - 52.70]	49.32 ± 5.23	Wilcoxon Rank Sum Test	0.351671	0.435767		fddeeppvdtemporal	#REF!	0.351671	0.435767
VD ParaFovea DVP Sup	%	47.34 ± 5.65	46.63 ± 6.10	T-Test	0.586113	0.663743		fddeeppvdsup	#REF!	0.586113	0.663743
VD ParaFovea DVP Nas	%	51.20 [46.60 - 53.10]	49.00 ± 5.54	Wilcoxon Rank Sum Test	0.261864	0.349834		fddeeppvdnasal	#REF!	0.261864	0.349834
VD ParaFovea DVP Inf	%	44.94 ± 5.15	45.45 [42.38 - 48.68]	Wilcoxon Rank Sum Test	0.74973	0.791381		fddeeppvdinf	#REF!	0.74973	0.791381
VD PeriFovea DVP Average	%	39.88 ± 5.46	42.42 ± 5.22	T-Test	0.0310415	0.0595771		fddeepperifovea	#REF!	0.0310415	0.0595771
VD PeriFovea DVP Temp	%	43.91 ± 5.96	44.53 ± 5.74	T-Test	0.625759	0.689041		fddeepperitemp	#REF!	0.625759	0.689041
VD PeriFovea DVP Sup	%	39.22 ± 6.54	41.72 ± 5.27	T-Test	0.0459885	0.0827793		fddeepperisup	#REF!	0.0459885	0.0827793
VD PeriFovea DVP Nas	%	39.61 ± 5.90	42.86 ± 6.09	T-Test	0.0158628	0.034336		fddeepperinas	#REF!	0.0158628	0.034336
VD PeriFovea DVP Inf	%	37.14 ± 6.80	40.39 ± 5.67	T-Test	0.0151842	0.0332885		fddeepperiinf	#REF!	0.0151842	0.0332885
FAZ	mm²	0,26 ± 0,10	0,25 [0,19 - 0,35]	Wilcoxon Rank Sum Test	0.455585	0.548627		faz	#REF!	0.455585	0.548627
Perim	mm	1.92 ± 0.39	2.02 [1.69 - 2.33]	Wilcoxon Rank Sum Test	0.29552	0.38		perim	#REF!	0.29552	0.38
FD1mm		44.60 ± 7.28	46.41 [42.45 - 50.17]	Wilcoxon Rank Sum Test	0.335264	0.419372		fd	#REF!	0.335264	0.419372
AI		1.08 [1.07 - 1.10]	1.10 [1.08 - 1.12]	Wilcoxon Rank Sum Test	0.105782	0.161507		ai	#REF!	0.105782	0.161507
OCT GSS Staging		Healthy:22|Border:5|Stage 1:1|Stage 2:1|Stage 3:0|Stage 4:0|Stage 5:0	Healthy:12|Border:5|Stage 1:8|Stage 2:9|Stage 3:17|Stage 4:10|Stage 5:7	Fisher-Test	0.00049975	0.00164341		staging_tool	#REF!	0.00049975	0.00164341
OCT GSS Score	Score	0.09 [0.08 - 0.10]	2.78 [1.08 - 3.98]	Wilcoxon Rank Sum Test	5.32051e-11	5.35e-10		score_tool	#REF!	5.32051e-11	5.35e-10
OCT GSS Defect Type		none:22|inferior:1|superior:5|diffuse:1	none:11|inferior:7|superior:7|diffuse:42	Fisher-Test	0.00049975	0.00164		defecttype_tool	#REF!	0.00049975	0.00164
Glaucoma Entity		POAG:0|XFG:0| NTG:0|PG:0|ACG:0	POAG:63| XFG:11| NTG:6| PG:2| ACG:3| NA:2
First Diagnosis of Glaucoma	Months	NA	62.00 [27.50 - 120.00]					edglaukom	#REF!	1	1
Topical Antiglaucomatosa	n (%)	0 [0 - 0]	3.00 [1.00 - 3.50]	Wilcoxon Rank Sum Test	2.90165e-14	3.81678e-13		top_num_ag	#REF!	2.90165e-14	3.81678e-13
Topical Beta-Blocker	n (%)	0 (%)	53 (60.92%)	Chi2-Test	2.58391e-08	1.52362e-07		top_betab	#REF!	2.58391e-08	1.52362e-07
Topical Carbonic Anhydrase Inhibitor	n (%)	0 (%)	58 (66.67%)	Chi2-Test	1.15791e-09	7.92e-09		top_cah	#REF!	1.15791e-09	7.92e-09
Topical Prostaglandine Analogue	n (%)	0 (%)	64(83.56%)	Chi2-Test	1.31316e-11	1.4e-10		top_pga	#REF!	1.31316e-11	1.4e-10
Topical Alpha Adrenergic Agonist	n (%)	0 (%)	28 (32.18%)	Chi2-Test	0.000917831	0.0028		top_alpha	#REF!	0.000917831	0.0028
Topical Pilocarpine	n (%)	0 (%)	2 (2.3%)	Fisher-Test	1	1		top_piloc	#REF!	1	1
Systemic Carbonic Anhydrase Inhibitor	n (%)	0 (%)	6 (86.9%)	Fisher-Test	0.335988	0.419372		sys_cah	#REF!	0.335988	0.419372

## Sheet: Table S2 OCT  OCTA 
Supplementary Table S2: OCT and OCT-A parameters
Analysis	Parameter	Unit	Group	N	Min	1st Qu.	Median	3rd Qu.	Max	Mean	Std. Dev
OCT	Ganglion Cell Complex		All	111	57	73	84	94	128	83.3694	14.7167
OCT	Ganglion Cell Complex		Control	29	82	91	96	102	119	96.5517	8.40742
OCT	Ganglion Cell Complex		Glaucoma	82	57	69.25	77	86	128	78.7073	13.6187
OCT	Focal Loss Volume	%	All	111	0	0.615	3.01	7.625	16.86	4.70811	4.63087
OCT	Focal Loss Volume	%	Control	29	0	0.21	0.41	0.8	3.07	0.753793	0.866204
OCT	Focal Loss Volume	%	Glaucoma	82	0	2.1725	5.48	9.12	16.86	6.10659	4.61359
OCT	Global Loss Volume	%	All	111	0.03	3.89	12.31	22.855	41.21	14.1212	11.4086
OCT	Global Loss Volume	%	Control	29	0.03	0.5	2.1	4.25	13.66	3.23103	3.49949
OCT	Global Loss Volume	%	Glaucoma	82	0.33	8.9275	17.735	25.9075	41.21	17.9726	10.726
OCT	RNFL Thickness	µm	All	99	45	69	80	92	115	80.6768	16.1819
OCT	RNFL Thickness	µm	Control	28	72	91.75	97	102.5	112	96.7857	8.72356
OCT	RNFL Thickness	µm	Glaucoma	71	45	67	73	82	115	74.3239	13.8747
OCT	Cup/Disc Ratio Total	Ratio	All	99	0	0.375	0.58	0.7	0.92	0.537778	0.220369
OCT	Cup/Disc Ratio Total	Ratio	Control	28	0	0.2475	0.315	0.4175	0.64	0.3125	0.147639
OCT	Cup/Disc Ratio Total	Ratio	Glaucoma	71	0.2	0.555	0.65	0.755	0.92	0.62662	0.176845
OCT	Cup/Disc Ratio Vertical	Ratio	All	99	0	0.555	0.76	0.85	1	0.697374	0.205727
OCT	Cup/Disc Ratio Vertical	Ratio	Control	28	0	0.4475	0.52	0.6025	0.75	0.488214	0.18296
OCT	Cup/Disc Ratio Vertical	Ratio	Glaucoma	71	0.29	0.72	0.8	0.895	1	0.779859	0.148126
OCT	Cup/Disc Ratio Horizontal	Ratio	All	99	0	0.61	0.77	0.905	0.99	0.741414	0.201489
OCT	Cup/Disc Ratio Horizontal	Ratio	Control	28	0	0.455	0.58	0.6525	0.9	0.541786	0.195468
OCT	Cup/Disc Ratio Horizontal	Ratio	Glaucoma	71	0.41	0.75	0.87	0.93	0.99	0.820141	0.140971
OCT	Rim Area	mm²	All	99	0.1	0.595	0.89	1.325	2.15	0.952626	0.460835
OCT	Rim Area	mm²	Control	28	0.63	1.1175	1.37	1.6525	1.9	1.36679	0.352536
OCT	Rim Area	mm²	Glaucoma	71	0.1	0.525	0.73	0.965	2.15	0.789296	0.392058
OCT	Disc Area	mm²	All	99	1.18	1.82	2.05	2.325	2.86	2.06556	0.345476
OCT	Disc Area	mm²	Control	28	1.21	1.8925	2.04	2.2025	2.86	2.02536	0.322588
OCT	Disc Area	mm²	Glaucoma	71	1.18	1.815	2.06	2.36	2.81	2.08141	0.355042
OCT	Cupvolume	mm³	All	99	0	0.107	0.246	0.5125	1.306	0.330747	0.291653
OCT	Cupvolume	mm³	Control	28	0	0.029	0.107	0.1845	0.753	0.140536	0.167138
OCT	Cupvolume	mm³	Glaucoma	71	0.01	0.175	0.368	0.576	1.306	0.405761	0.29687
OCT	FAZ	mm²	All	102	0.061	0.18825	0.256	0.3345	0.747	0.271412	0.10698
OCT	FAZ	mm²	Control	28	0.106	0.184	0.2565	0.31075	0.508	0.255821	0.0985055
OCT	FAZ	mm²	Glaucoma	74	0.061	0.19075	0.2535	0.35425	0.747	0.277311	0.110078
OCT	Perim	mm	All	102	0.892	1.6605	2.0175	2.30225	3.899	1.99964	0.437267
OCT	Perim	mm	Control	28	1.269	1.6295	1.938	2.12725	2.746	1.91979	0.386186
OCT	Perim	mm	Glaucoma	74	0.892	1.68525	2.023	2.328	3.899	2.02985	0.453881
OCT	AI		All	102	0.964913	1.07	1.09	1.11	1.27	1.09831	0.0433297
OCT	AI		Control	28	1.05	1.07	1.085	1.1	1.19	1.08849	0.0273252
OCT	AI		Glaucoma	74	0.964913	1.08	1.1	1.12	1.27	1.10203	0.0476492
OCT	FD1mm		All	102	24.39	42.05	45.975	50.1675	59.33	45.7098	7.01413
OCT	FD1mm		Control	28	27.21	39.6875	44.535	49.97	59.33	44.5979	7.27637
OCT	FD1mm		Glaucoma	74	24.39	42.45	46.41	50.1675	57.06	46.1305	6.91608
OCT	Sup-RNFL	µm	All	97	50.06	79.76	95.35	113	138.09	94.9895	22.2175
OCT	Sup-RNFL	µm	Control	29	83.96	110.73	118.65	125.36	138.09	116.553	12.7003
OCT	Sup-RNFL	µm	Glaucoma	68	50.06	72.0225	85.01	99.3725	132.52	85.7934	18.7824
OCT	Inf-RNFL	µm	All	97	41.31	76.08	94.54	114.36	144.72	95.753	24.225
OCT	Inf-RNFL	µm	Control	29	85.84	108.27	124.73	133.21	144.72	121.079	14.7871
OCT	Inf-RNFL	µm	Glaucoma	68	41.31	69.3825	84.435	98.375	121.97	84.9521	18.8003
OCT	OCT GSS Score	Score	All	97	0.01	0.09	1.53	3.56	5.9	1.90134	1.84826
OCT	OCT GSS Score	Score	Control	29	0.01	0.08	0.09	0.1	2.1	0.218621	0.423554
OCT	OCT GSS Score	Score	Glaucoma	68	0.08	1.08	2.775	3.9825	5.9	2.61897	1.75254
OCT-A	VD ONH Whole	%	All	102	23.4	33.05	38.9	45.75	50.9	38.998	7.75784
OCT-A	VD ONH Whole	%	Control	28	40.7	45.35	47.05	48.95	50.9	47.0036	2.52036
OCT-A	VD ONH Whole	%	Glaucoma	74	23.4	30.75	36.25	40.675	48.9	35.9689	6.85827
OCT-A	VD ONH Inside	%	All	102	17.1	38.8	43.05	47.7	56.7	42.5922	6.95839
OCT-A	VD ONH Inside	%	Control	28	37.7	40.925	43.45	47.85	51.1	44.2036	4.05531
OCT-A	VD ONH Inside	%	Glaucoma	74	17.1	37	42.75	47.5	56.7	41.9824	7.71592
OCT-A	VD PeriONH Average	%	All	102	18.7	33.4	41.55	49.6	55.9	41.0333	9.56274
OCT-A	VD PeriONH Average	%	Control	28	42.7	49.6	50.65	52.575	55.9	50.6893	2.81995
OCT-A	VD PeriONH Average	%	Glaucoma	74	18.7	31.05	38.75	44.9	52.1	37.3797	8.61893
OCT-A	VD PeriONH NasSup	%	All	102	15.9	30.825	39.7	46.375	54.3	38.2833	9.94135
OCT-A	VD PeriONH NasSup	%	Control	28	35.6	45.125	47.85	51.4	54.3	47.8571	4.35315
OCT-A	VD PeriONH NasSup	%	Glaucoma	74	15.9	28.4	34.85	41.8	51.6	34.6608	9.01501
OCT-A	VD PeriONH NasInf	%	All	102	16.1	30.625	38.25	43.975	57.1	37.1029	9.43142
OCT-A	VD PeriONH NasInf	%	Control	28	35.1	41.375	43.9	50.025	57.1	45.0429	5.42439
OCT-A	VD PeriONH NasInf	%	Glaucoma	74	16.1	28.7	33.4	41.275	50.5	34.0986	8.88017
OCT-A	VD PeriONHInfNas	%	All	101	12.6	28.6	39.5	47.9	58	38.2356	11.7603
OCT-A	VD PeriONHInfNas	%	Control	28	43.3	46.775	50.25	53.675	58	50.1357	4.32899
OCT-A	VD PeriONHInfNas	%	Glaucoma	73	12.6	25.4	33.3	41.7	52.2	33.6712	10.4339
OCT-A	VD PeriONHInfTemp	%	All	101	15.3	32.8	47.2	54.6	65.6	43.8168	13.3874
OCT-A	VD PeriONHInfTemp	%	Control	28	48.7	51.85	55.4	58.475	65.6	55.5393	4.483
OCT-A	VD PeriONHInfTemp	%	Glaucoma	73	15.3	28.6	40.5	51.4	62.1	39.3205	12.9401
OCT-A	VD PeriONHTempInf	%	All	97	23.9	41.3	47.8	52.6	60.9	46.0237	8.42275
OCT-A	VD PeriONHTempInf	%	Control	28	35	51.075	52.85	56.225	60.9	52.8464	4.85115
OCT-A	VD PeriONHTempInf	%	Glaucoma	69	23.9	39.2	43.1	48.7	56.7	43.2551	7.99153
OCT-A	VD PeriONHTempSup	%	All	92	28.4	45.65	51.6	54.4	64.5	49.2239	8.23101
OCT-A	VD PeriONHTempSup	%	Control	28	34.3	53.05	54.4	58.075	64.5	54.8036	5.49387
OCT-A	VD PeriONHTempSup	%	Glaucoma	64	28.4	41.35	48.5	53.2	60	46.7828	8.06441
OCT-A	VD PeriONHSupTemp	%	All	102	9.1	30.325	44.85	52.475	63.6	42.101	12.933
OCT-A	VD PeriONHSupTemp	%	Control	28	44.1	50.325	54.2	57.2	63.6	53.5786	4.86525
OCT-A	VD PeriONHSupTemp	%	Glaucoma	74	9.1	27.025	37.8	47.05	61.3	37.7581	12.37
OCT-A	VD PeriONHSupNas	%	All	102	13.5	27.3	40.8	48.1	55	38.0059	11.5839
OCT-A	VD PeriONHSupNas	%	Control	28	43.9	46.775	50.6	52.625	55	49.9179	3.47382
OCT-A	VD PeriONHSupNas	%	Glaucoma	74	13.5	24.375	33.6	41.425	52.6	33.4986	10.3041
OCT-A	VD Macula SVP Whole	%	All	103	28.9	35.8	38.9	41.55	49.8	38.6592	4.76814
OCT-A	VD Macula SVP Whole	%	Control	29	35.5	38.9	40.7	44.8	49.8	41.9	4.15219
OCT-A	VD Macula SVP Whole	%	Glaucoma	74	28.9	34.5	36.95	39.7	46.6	37.3892	4.39849
OCT-A	VD Fovea SVP	%	All	103	4.3	11.7	18.7	22	38.9	18.0243	7.16469
OCT-A	VD Fovea SVP	%	Control	29	7.8	14.9	20.4	23	33.8	19.9897	6.69164
OCT-A	VD Fovea SVP	%	Glaucoma	74	4.3	11.225	17.85	21.95	38.9	17.2541	7.23977
OCT-A	VD ParaFoveaSVP Average	%	All	103	30.6	36.65	39.9	42.95	55	40.3243	5.3254
OCT-A	VD ParaFoveaSVP Average	%	Control	29	32.4	37.8	40.1	45.7	55	41.9379	6.42986
OCT-A	VD ParaFoveaSVP Average	%	Glaucoma	74	30.6	36.6	39.55	42.45	53.1	39.6919	4.72533
OCT-A	VD ParaFoveaSVPTemp	%	All	103	26.4	35.75	39.7	44.4	54.7	40.0136	6.40932
OCT-A	VD ParaFoveaSVPTemp	%	Control	29	28.4	36.7	41.7	46.7	54.7	42.2207	6.86187
OCT-A	VD ParaFoveaSVPTemp	%	Glaucoma	74	26.4	34.725	39.15	43.6	51.8	39.1486	6.05351
OCT-A	VD ParaFoveaSVPSup	%	All	103	29.9	36.1	40.6	44.45	56.3	40.832	6.257
OCT-A	VD ParaFoveaSVPSup	%	Control	29	30.8	36.6	42.3	47.7	56.3	42.4483	7.63093
OCT-A	VD ParaFoveaSVPSup	%	Glaucoma	74	29.9	36	40.55	44.075	52.4	40.1986	5.56086
OCT-A	VD ParaFoveaSVPNas	%	All	103	24.5	34.95	39.9	45	54.4	39.9777	6.33194
OCT-A	VD ParaFoveaSVPNas	%	Control	29	25.5	34.2	40.5	44.8	54.4	40.469	7.10689
OCT-A	VD ParaFoveaSVPNas	%	Glaucoma	74	24.5	35.025	39.9	45.05	52.6	39.7851	6.04274
OCT-A	VD ParaFoveaSVPInf	%	All	103	26.4	37.1	40.1	43.7	56.9	40.6466	6.23555
OCT-A	VD ParaFoveaSVPInf	%	Control	29	32.8	38.2	40.8	49	55.4	42.9793	6.83292
OCT-A	VD ParaFoveaSVPInf	%	Glaucoma	74	26.4	35.575	39.5	42.8	56.9	39.7324	5.78027
OCT-A	VD PeriFoveaSVP Average	%	All	103	28.5	36.05	38.7	42.75	51.3	39.0864	5.08026
OCT-A	VD PeriFoveaSVP Average	%	Control	29	35.4	39	41.5	45.3	51.3	42.4655	4.36203
OCT-A	VD PeriFoveaSVP Average	%	Glaucoma	74	28.5	34.7	37.25	40.875	47.7	37.7622	4.73815
OCT-A	VD PeriFoveaSVP Temp	%	All	103	25.7	32.8	36.3	39.5	49.8	36.3194	4.94138
OCT-A	VD PeriFoveaSVP Temp	%	Control	29	30.5	34.6	38	41.6	49.8	38.5138	5.24716
OCT-A	VD PeriFoveaSVP Temp	%	Glaucoma	74	25.7	32.425	35.3	38.625	45.3	35.4595	4.57102
OCT-A	VD PeriFoveaSVPSup	%	All	103	27	35.25	37.7	42.45	52.6	38.401	5.48462
OCT-A	VD PeriFoveaSVPSup	%	Control	29	31.8	38	42.2	44	52.6	41.6483	5.10767
OCT-A	VD PeriFoveaSVPSup	%	Glaucoma	74	27	33.2	36.85	40.175	48.9	37.1284	5.11799
OCT-A	VD PeriFovea SVPNas	%	All	103	28.8	39.15	43.6	47.65	55.2	43.2214	5.91405
OCT-A	VD PeriFovea SVPNas	%	Control	29	35.7	45.1	47.9	50.3	55.2	47.4069	4.33325
OCT-A	VD PeriFovea SVPNas	%	Glaucoma	74	28.8	37.75	42.1	45.325	53.9	41.5811	5.65522
OCT-A	VD PeriFoveaSVPInf	%	All	103	23.8	35	38.2	42.1	50.8	38.3981	5.67018
OCT-A	VD PeriFoveaSVPInf	%	Control	29	35.1	39.2	41.9	46	50.8	42.5172	4.40933
OCT-A	VD PeriFoveaSVPInf	%	Glaucoma	74	23.8	33.6	36.35	40.7	50.1	36.7838	5.29942
OCT-A	VD Macula DVP Whole	%	All	103	29.4	38.3	40.7	44.55	52.7	41.2728	4.69886
OCT-A	VD Macula DVP Whole	%	Control	29	29.4	37.1	40.6	42.1	49.8	39.9586	4.37105
OCT-A	VD Macula DVP Whole	%	Glaucoma	74	30.8	38.625	40.9	45.175	52.7	41.7878	4.75049
OCT-A	VD Fovea DVP	%	All	103	12.5	28.4	33	38	53.6	32.9247	8.19832
OCT-A	VD Fovea DVP	%	Control	29	19.6	29.8	32.3	38.7	53.6	34.2841	8.49371
OCT-A	VD Fovea DVP	%	Glaucoma	74	12.5	26.425	33.1	37.375	47.3	32.3919	8.07589
OCT-A	VD ParaFovea DVP Average	%	All	103	36.9	45.15	48	50.3	57.9	47.7233	4.42741
OCT-A	VD ParaFovea DVP Average	%	Control	29	36.9	47	48.3	49.7	56.4	48.0276	3.97707
OCT-A	VD ParaFovea DVP Average	%	Glaucoma	74	38.1	44.525	47.2	50.45	57.9	47.6041	4.61206
OCT-A	VD ParaFovea DVP Temp	%	All	103	29.9	46.85	50.2	52.6	60.3	49.4019	5.63471
OCT-A	VD ParaFovea DVP Temp	%	Control	29	29.9	48	51.5	52.7	58.1	49.6069	6.65834
OCT-A	VD ParaFovea DVP Temp	%	Glaucoma	74	34.3	45.95	50.1	52.575	60.3	49.3216	5.2283
OCT-A	VD ParaFovea DVP Sup	%	All	103	28.7	43.5	47	50.7	59.7	46.8311	5.95508
OCT-A	VD ParaFovea DVP Sup	%	Control	29	32.4	44.6	47	50.9	57.7	47.3448	5.65121
OCT-A	VD ParaFovea DVP Sup	%	Glaucoma	74	28.7	43.325	47.05	50.675	59.7	46.6297	6.09553
OCT-A	VD ParaFovea DVP Nas	%	All	103	24.9	46.5	49.9	52.95	60.1	49.2864	5.80292
OCT-A	VD ParaFovea DVP Nas	%	Control	29	24.9	46.6	51.2	53.1	59.8	50.0172	6.46734
OCT-A	VD ParaFovea DVP Nas	%	Glaucoma	74	34.8	46.275	49.5	52.875	60.1	49	5.54192
OCT-A	VD ParaFovea DVP Inf	%	All	103	31.9	42.3	45.5	48.2	57.2	45.3301	5.92667
OCT-A	VD ParaFovea DVP Inf	%	Control	29	34.3	41.4	45.9	48	56	44.9448	5.14945
OCT-A	VD ParaFovea DVP Inf	%	Glaucoma	74	31.9	42.375	45.45	48.675	57.2	45.4811	6.23109
OCT-A	VD PeriFovea DVP Average	%	All	103	28.2	37.8	41	45.65	54	41.7029	5.38452
OCT-A	VD PeriFovea DVP Average	%	Control	29	28.2	35.1	40.2	42.4	52.1	39.8828	5.45947
OCT-A	VD PeriFovea DVP Average	%	Glaucoma	74	30.4	38.65	41.35	46.1	54	42.4162	5.21983
OCT-A	VD PeriFovea DVP Temp	%	All	103	29.1	40.45	45	47.85	55.7	44.3534	5.77712
OCT-A	VD PeriFovea DVP Temp	%	Control	29	31.9	40.1	45.4	46.9	55.1	43.9069	5.9568
OCT-A	VD PeriFovea DVP Temp	%	Glaucoma	74	29.1	41.1	44.5	48.1	55.7	44.5284	5.73701
OCT-A	VD PeriFoveaDVP Sup	%	All	103	23.2	37.4	40.3	45.1	53.2	41.0175	5.73487
OCT-A	VD PeriFoveaDVP Sup	%	Control	29	23.2	35.7	38.9	44.3	51.7	39.2207	6.54241
OCT-A	VD PeriFoveaDVP Sup	%	Glaucoma	74	31	37.925	40.8	45.475	53.2	41.7216	5.26795
OCT-A	VD PeriFovea DVP Nas	%	All	103	26.2	37.65	41.5	47.15	55.2	41.9417	6.18411
OCT-A	VD PeriFovea DVP Nas	%	Control	29	28.4	36.2	39.3	43.3	53.4	39.6103	5.89693
OCT-A	VD PeriFovea DVP Nas	%	Glaucoma	74	26.2	38.15	42.55	47.6	55.2	42.8554	6.09035
OCT-A	VD PeriFovea DVP Inf	%	All	103	24.7	35.15	39.1	43.3	54.2	39.4728	6.15396
OCT-A	VD PeriFovea DVP Inf	%	Control	29	24.7	33.6	35.9	42.3	52.2	37.1379	6.80228
OCT-A	VD PeriFovea DVP Inf	%	Glaucoma	74	28.7	36.35	39.85	44.175	54.2	40.3878	5.67042

## Sheet: Table S3 Cytokine 
Supplementary Table S3: Plasma and AqH ET-1 and cytokine levels
Sample	Parameter	Unit	Control	Glaucoma	Test	p.notadj	p.adjust
Plasma	ET-1	pg/ml	1.83 [1.70 - 2.01]	2.28 [1.84 - 2.95]	Wilcoxon Rank Sum Test	0.000440896	0.00157069
	MCP-1	pg/ml	101.01 ± 61.61	60.98 [36.45 - 107.11]	Wilcoxon Rank Sum Test	0.0517488	0.0921776
	VEGF-A	pg/ml	100.27 ± 53.90	67.34 [38.83 - 115.90]	Wilcoxon Rank Sum Test	0.134767	0.20215
	TNF-alpha	pg/ml	43.61 [0.85 - 87.89]	20.14 [4.92 - 45.09]	Wilcoxon Rank Sum Test	0.142063	0.211241
	MICB	pg/ml	117.87 [65.22 - 207.61]	88.29 [46.43 - 140.37]	Wilcoxon Rank Sum Test	0.152602	0.223034
	MMP-2	pg/ml	1641.67 [823.50 - 3004.89]	1161.56 [878.76 - 1648.59]	Wilcoxon Rank Sum Test	0.158286	0.227452
	MMP-9	pg/ml	38.47 [13.31 - 55.69]	43.59 [24.57 - 82.09]	Wilcoxon Rank Sum Test	0.209566	0.293736
	Arginase1	pg/ml	0.00 [0.00 - 2.14]	0.00 [0.00 - 0.00]	Wilcoxon Rank Sum Test	0.212134	0.294918
	Resistin	pg/ml	1596.97 [329.61 - 4890.65]	1028.42 [181.37 - 2558.53]	Wilcoxon Rank Sum Test	0.234328	0.32056
	Adiponectin	pg/ml	64737.54 [22538.49 - 134095.21]	42743.28 [26939.33 - 74481.12]	Wilcoxon Rank Sum Test	0.270751	0.358903
	sESelectin	pg/ml	21252.71 [12043.82 - 28854.71]	14971.60 [9478.29 - 27893.73]	Wilcoxon Rank Sum Test	0.277913	0.362772
	Endoglin	pg/ml	1386.95 [681.90 - 3376.00]	1072.97 [658.08 - 3017.57]	Wilcoxon Rank Sum Test	0.320304	0.408702
	CK-MB	pg/ml	328.09 [211.09 - 587.01]	292.38 [192.73 - 503.55]	Wilcoxon Rank Sum Test	0.395092	0.482576
	C3a	pg/ml	1402.93 [888.94 - 2665.57]	1329.71 [623.57 - 2472.32]	Wilcoxon Rank Sum Test	0.479533	0.569445
	MMP-3	pg/ml	503.39 [286.73 - 1288.38]	506.34 [250.41 - 920.02]	Wilcoxon Rank Sum Test	0.49775	0.587002
	Cortisol	pg/ml	270120.36 [123383.82 - 1436800.00]	408043.94 [206365.52 - 1051300.00]	Wilcoxon Rank Sum Test	0.520985	0.610194
	Angiopoetin-1	pg/ml	513.40 [281.99 - 1940.39]	529.25 [191.83 - 1643.57]	Wilcoxon Rank Sum Test	0.529444	0.615884
	Angiogenin	pg/ml	3.24 [0.00 - 7.37]	2.42 [0.96 - 4.33]	Wilcoxon Rank Sum Test	0.562114	0.641549
	PIGF-1	pg/ml	106.52 ± 64.68	84.44 [63.88 - 116.80]	Wilcoxon Rank Sum Test	0.628599	0.689041
	CNTF	pg/ml	5.43 [0.00 - 39.66]	4.80 [0.00 - 19.06]	Wilcoxon Rank Sum Test	0.622715	0.689041
	BMP-2	pg/ml	777.10 [164.13 - 1474.02]	531.75 [285.99 - 890.68]	Wilcoxon Rank Sum Test	0.672051	0.727346
	Follistatin	pg/ml	397.32 [121.50 - 848.80]	314.82 [179.26 - 560.61]	Wilcoxon Rank Sum Test	0.683049	0.730009
	BigET-1	pg/ml	0.06 [0.00 - 4.80]	0.00 [0.00 - 3.44]	Wilcoxon Rank Sum Test	0.679016	0.730009
	sTIE-2	pg/ml	3719.03 [1684.81 - 7612.42]	2913.72 [1873.33 - 5446.66]	Wilcoxon Rank Sum Test	0.732258	0.77774
	sEMMPRIN	pg/ml	66.10 [0.00 - 219.09]	69.91 [3.29 - 137.94]	Wilcoxon Rank Sum Test	0.785464	0.824015
	SAA	pg/ml	5211.02 [2009.45 - 8564.17]	4787.55 [2896.25 - 7725.91]	Wilcoxon Rank Sum Test	0.955822	0.981502
	Angiostatin	pg/ml	9.32 [1.61 - 17.95]	9.23 [4.65 - 15.13]	Wilcoxon Rank Sum Test	0.989581	1
	ZAG	pg/ml	87695.32 [21989.56 - 219010.04]	83816.57 [48716.15 - 138354.72]	Wilcoxon Rank Sum Test	0.9974	1
	IL-6 > 0		no:26|yes:2	no:81|yes:6	Fisher-Test
	IL-8 > 0		no:26|yes:2	no:84|yes:3	Fisher-Test
	sLOX-1 > 0		no:27|yes:1	no:81|yes:6	Fisher-Test
	NTproBNP > 0		no:21|yes:7	no:79|yes:8	Fisher-Test
	PDGF-BB > 0		no:23|yes:5	no:77|yes:10	Fisher-Test
	Survivin > 0		no:25|yes:3	no:83|yes:4	Fisher-Test
Aqeous Humor	MMP-3	pg/ml	47.28 [25.80 - 101.89]	323.28 [153.91 - 609.17]	Wilcoxon Rank Sum Test	3.65522e-10	2.8411e-09
	MMP-2	pg/ml	832.80 ± 471.80	1312.16 ± 548.96	T-Test	6.76057e-05	0.00026274
	ET-1	pg/ml	3.16 [2.77 - 4.12]	4.31 [3.59 - 5.38]	Wilcoxon Rank Sum Test	0.000706125	0.00219541
	sEMMPRIN	pg/ml	630.38 ± 319.39	827.44 [672.59 - 1234.45]	Wilcoxon Rank Sum Test	0.00118659	0.00355976
	sLOX-1	pg/ml	1.92 [0.76 - 3.66]	5.10 [1.76 - 8.58]	Wilcoxon Rank Sum Test	0.00279405	0.00770617
	ZAG	pg/ml	8214.14 [6298.79 - 12500.19]	15036.88 [8477.86 - 28062.52]	Wilcoxon Rank Sum Test	0.00393956	0.010526
	Cortisol	pg/ml	14161.30 [3215.14 - 71541.14]	51332.59 [11567.97 - 299302.11]	Wilcoxon Rank Sum Test	0.00523762	0.0132868
	Follistatin	pg/ml	0.93 [0.00 - 7.58]	9.95 [0.00 - 28.48]	Wilcoxon Rank Sum Test	0.00528363	0.0132868
	sTIE-2	pg/ml	23.09 [1.21 - 43.20]	37.51 [15.63 - 60.16]	Wilcoxon Rank Sum Test	0.0187817	0.0391667
	Endostatin	pg/ml	3860.19 [3463.74 - 5083.46]	4912.74 [3841.65 - 6642.09]	Wilcoxon Rank Sum Test	0.0194067	0.0395064
	PDGF-BB	pg/ml	0.00 [0.00 - 0.93]	0.00 [0.00 - 66.06]	Wilcoxon Rank Sum Test	0.0202071	0.040652
	C3a	pg/ml	418.63 [354.78 - 505.68]	492.98 [404.49 - 580.97]	Wilcoxon Rank Sum Test	0.0319717	0.0596451
	Angiogenin	pg/ml	29.80 [21.01 - 38.70]	20.38 [14.03 - 32.17]	Wilcoxon Rank Sum Test	0.0445967	0.0811281
	MICB	pg/ml	5.04 [3.77 - 6.47]	5.83 [4.20 - 8.71]	Wilcoxon Rank Sum Test	0.057133	0.0996913
	PIGF-1	pg/ml	5.33 [1.56 - 8.10]	6.47 [2.85 - 11.60]	Wilcoxon Rank Sum Test	0.0619625	0.107026
	VEGF-A	pg/ml	246.36 ± 96.39	288.96 [197.81 - 386.33]	Wilcoxon Rank Sum Test	0.0684214	0.114348
	Resistin	pg/ml	5.94 [4.38 - 14.12]	10.51 [6.04 - 18.02]	Wilcoxon Rank Sum Test	0.0957254	0.151565
	Endoglin	pg/ml	3.77 [1.96 - 6.40]	5.46 [2.44 - 11.98]	Wilcoxon Rank Sum Test	0.0970436	0.152243
	SAA	pg/ml	0.00 [0.00 - 12.54]	0.00 [0.00 - 239.04]	Wilcoxon Rank Sum Test	0.102051	0.158643
	Adiponectin	pg/ml	710.39 [408.67 - 1230.58]	1283.48 [543.86 - 2703.55]	Wilcoxon Rank Sum Test	0.103943	0.160129
	IL-8	pg/ml	0.00 [0.00 - 0.00]	0.00 [0.00 - 0.40]	Wilcoxon Rank Sum Test	0.143306	0.211253
	MCP-1	pg/ml	578.02 ± 291.84	581.29 [413.95 - 943.78]	Wilcoxon Rank Sum Test	0.207577	0.293352
	CK-MB	pg/ml	319.70 [229.92 - 559.53]	393.17 [235.53 - 703.57]	Wilcoxon Rank Sum Test	0.407683	0.494424
	Angiostatin	pg/ml	40.75 [35.05 - 47.30]	39.25 [35.40 - 45.92]	Wilcoxon Rank Sum Test	0.560626	0.641549
	TNF-alpha	pg/ml	0.21 [0.00 - 1.79]	0.00 [0.00 - 1.14]	Wilcoxon Rank Sum Test	0.562762	0.641549
	MMP-9	pg/ml	0.00 [0.00 - 0.04]	0.00 [0.00 - 0.09]	Wilcoxon Rank Sum Test	0.958543	0.981502
	BigET-1 > 0		no:26|yes:2	no:80|yes:4	Fisher-Test
	BMP-2 > 0		no:26|yes:2	no:76|yes:8	Fisher-Test
	IL-6 > 0		no:28|yes:0	no:76|yes:8	Fisher-Test
	NTproBNP > 0		no:23|yes:5	no:77|yes:7	Fisher-Test
	sESelectin > 0		no:25|yes:3	no:67|yes:17	Chi2-Test
Note: The p-value p=0.050* in the table indicates the significance of the corresponding test, that means p<0.05. According to the method section, cytokines with less than 5 values above zero have been excluded from the statistic (Plasma: BMP-9; AqH: angiopoetin, arginase-1, BMP-9, CNTF, survivin). I fonly outliers were present Fisher-Test or Chi2-Test have been performed.

## Sheet: Table S4 Corr Total
Supplementary Table S4: Correlation of plasma and AqH ET-1 and cytokine level with clinical data and OCT/ OCT-A parameter (all)
Parameter	Plasma (rho) Control and Glaucoma																												Aqeous Humor (rho) Control and Glaucoma
	ET-1	Cortisol	Adiponectin	Angiopoetin	Angiostatin	Big-ET-1	C3a	CNTF	Endoglin	MICB	MMP-2	MMP-3	MMP-9	PIGF-1	Resistin	SAA	sTIE-2	TNF-alpha	VEGF-A	ZAG	Arginase-1	BMP-2	sEMMPRIN	sE-selectin	Angiogenin	MCP-1	CK-MB	Follistatin	ET-1	Cortisol	Adiponectin	Angiostatin	Endostatin	C3a	Endoglin	IL-8	sLox-1	MICB	MMP-2	MMP-3	MMP-9	PDGF-BB	PIGF-1	Resistin	SAA	sTIE-2	TNF-alpha	VEGF-A	ZAG
Operation Technique	0.0704498	0.066603	0.0949694	0.100332	0.104225	0.0219143	0.108012	0.102151	0.145714	0.0916155	0.154178	0.0603619	0.0800045	0.13131	0.0670734	0.101362	0.0812347	0.12893	0.0977635	0.0580865	0.12565	0.069681	0.0926609	0.105198	0.0634766	0.087814	0.166612	0.135167	0.249416	0.0885761	0.118138	0.109295	0.152592	0.137768	0.169366	0.21698	0.134696	0.0980729	0.232815	0.59286	0.120597	0.135483	0.233478	0.0918071	0.128769	0.141729	0.113528	0.176229	0.118399
Age at operation	0.136389	-0.161182	-0.0821654	-0.0300257	-0.00246829	-0.10492	0.00735074	-0.138209	-0.0690778	-0.128276	0.0613315	-0.0160211	0.0466233	-0.100324	0.0801182	-0.070567	-0.185669	-0.0556669	-0.0648287	-0.106833	-0.0361504	-0.107548	-0.0384393	0.0193885	-0.151992	0.0361493	0.100381	0.0195243	-0.0166028	-0.0138228	0.285432	0.230688	-0.138304	0.122188	0.0656507	-0.128218	0.324988	0.0886245	-0.0690484	0.0428417	0.0161303	-0.0610121	-0.189983	0.291221	0.078514	0.0379822	0.0743564	0.0419933	0.186839
Sex	0.125061	-0.0312971	0.104503	-0.00975299	0.0181803	-0.0197966	0.059197	0.0489976	0.163095	-0.11815	0.0584911	0.1052	-0.0840978	0.140558	-0.0654793	0.0321839	0.151288	-0.0449421	0.0332251	0.015829	0.064755	0.0500684	0.0402411	0.00756162	0.0847581	0.0627162	0.0314797	0.0476363	0.100682	0.0393384	-0.0777608	-0.00448821	0.0756627	0.0943603	0.129245	-0.0343179	-0.0865614	0.0340948	0.130715	0.00802088	-0.0948873	0.0759152	0.0139294	0.0487915	-0.0106786	0.0923468	-0.15419	0.0153567	0.082826
Refractive Error	0.125437	0.0348335	-0.138207	-0.108843	-0.142587	-0.0911998	-0.0644284	-0.23723	-0.134422	-0.175571	-0.0456811	-0.0944371	0.114104	-0.273007	-0.0124487	-0.105606	-0.227921	-0.0695203	-0.200459	0.0136356	-0.0320032	-0.227307	-0.0513389	-0.0748312	-0.110535	0.114962	0.099212	-0.251716	-0.00728791	0.0796643	-0.0781794	-0.0125413	-0.0603771	-0.0717887	-0.0122748	0.140709	-0.0510367	0.0869176	-0.161	0.0865747	-0.0301074	-0.0320301	0.00448048	0.0227649	0.113072	-0.0593991	0.0631292	0.146998	0.0594971
Axis Length IOL Master	-0.0147581	-0.155727	0.0379595	0.0719451	0.00568607	-0.140475	-0.00666743	0.266974	0.124259	0.113522	-0.00248823	0.0346591	-0.0152466	0.202649	-0.0634955	0.055663	0.189712	0.091812	-0.0643845	-0.0438255	0.100605	0.295271	-0.11068	0.0720224	0.128765	-0.217308	-0.0923317	0.182353	0.0947284	-0.0305912	0.0722479	-0.00184472	0.113429	0.169323	0.00962512	-0.156302	0.18903	-0.0116166	0.234575	0.0691994	-0.0184785	0.22576	-0.269043	0.139653	-0.149966	0.0632443	-0.155609	-0.220593	0.00699299
Visual Acuity (LogMar)	-0.0307136	-0.101204	0.120047	0.0746669	0.118284	-0.00453943	0.0403647	0.0943855	0.0614393	0.00831089	0.121224	0.146289	-0.103544	0.169754	0.0201635	0.0578622	0.0918978	0.0594366	-0.00913683	0.00176251	0.0430099	0.11226	-0.0884635	-0.0140567	0.124828	-0.0374552	0.112108	0.168306	-0.200471	-0.0216422	-0.0677297	0.043209	-0.0879143	0.019903	-0.0641667	-0.157217	-0.0315159	-0.0127054	-0.120579	-0.333203	-0.0668991	-0.0480645	-0.192179	0.08753	-0.0332273	-0.00762417	-0.0917158	-0.124625	0.0126729
IOP	-0.105311	0.00898958	0.089301	-0.0081904	0.0167193	0.179855	0.0557993	0.0437997	0.044159	0.00700521	-0.0272458	0.0762217	0.135758	-0.0235648	0.0117243	0.0819016	0.0251709	-0.0354101	0.140542	0.150479	0.00820873	0.0999415	0.0941043	0.0231864	0.140976	0.00698842	-0.0121717	-0.0702491	0.0679351	-0.00641697	-0.0113852	-0.189933	0.258534	0.102351	0.0166152	0.0262232	-0.0249875	0.0596855	0.149164	0.236976	0.0649853	0.21565	0.315148	0.0475388	-0.00443571	0.0396181	-0.0806844	0.184011	0.0233253
Pseudophakia	-0.00619603	-0.178772	0.0655574	0.0346993	-0.110984	-0.0936121	-0.111446	0.00680242	-0.0457539	0.141159	0.0374582	-0.0138651	0.125804	0.0337687	-0.0930901	-0.125198	-0.159851	0.0881113	-0.0205886	-0.0701146	0.0616814	0.102543	-0.0822287	-0.137501	-0.0606332	-0.198682	0.0160779	0.0267384	-0.0866149	0.0591293	0.319595	-0.110076	0.0539187	0.474027	0.22331	0.00641206	-0.000349982	0.095996	0.347376	0.386986	-0.126578	0.305024	0.124436	0.357593	0.0978495	0.230587	-0.269474	-0.125289	0.469541
Previous surgeries	-0.0227999	-0.162961	-0.0200831	0.00350779	-0.082673	-0.0938051	-0.0520132	-0.083205	-0.127264	0.0676726	-0.0439736	-0.0506434	0.174182	-0.0527027	-0.117118	-0.141789	-0.172371	0.0142292	0.0505248	-0.129961	-0.00452697	0.00173348	-0.111043	-0.0839936	-0.158229	-0.0966	0.130045	-0.0395873	0.00681014	0.0753484	0.221709	-0.137599	-0.0693698	0.3196	0.152064	-0.0134679	0.0199701	-0.00236797	0.143056	0.225431	-0.138072	0.166309	0.0734646	0.260234	0.0221653	0.119781	-0.123757	-0.16326	0.325931
Mean Arterial Pressure	0.0419233	-0.0432155	0.0370565	0.00603157	-0.0420779	0.0429339	-0.0743155	0.0360486	0.000176878	0.0241916	-0.0827408	-0.00247431	0.0325127	0.0231507	-0.0496649	-0.0845629	0.079083	0.00739019	-0.0574395	-0.0786659	-0.0996115	0.0135006	-0.10551	-0.0670524	0.0239988	-0.0444713	0.11691	0.0603415	0.130068	-0.00468614	-0.00743654	0.172978	-0.0368014	0.0427246	-0.0136004	0.0224128	0.00546573	0.0434474	-0.00241311	-0.0543319	-0.0801762	-0.0454341	-0.0657117	-0.0185542	-0.00288691	-0.0140871	-0.262676	-0.102978	-0.0201508
First Diagnosis of Glaucoma	0.0629244	-0.0452581	-0.0997923	-0.120961	-0.230992	-0.213211	-0.119286	-0.141266	-0.129045	0.0139597	-0.0816254	-0.172099	-0.0736645	-0.112284	-0.0589316	-0.103164	-0.227866	-0.150894	-0.146838	-0.137718	-0.11629	-0.0936971	-0.0961862	-0.184733	-0.210314	-0.159829	0.0383119	-0.139311	-0.00386876	0.182827	-0.00113904	-0.0730386	-0.114121	0.112471	0.130708	-0.0165683	0.0780512	-0.180159	0.313947	0.0985334	-0.0497009	0.234518	0.0535137	0.00632867	0.0814392	-0.105136	0.00540792	-0.15619	0.217645
Ganglion Cell Complex	-0.333392	0.13871	0.221455	0.196491	0.0958257	0.0809984	0.120088	0.12943	0.24064	0.133798	0.0969829	0.0803379	-0.0980844	0.305128	0.151664	0.129749	0.0956397	0.182897	0.111867	0.0125903	0.0594445	0.238747	0.096382	0.148609	0.0438309	0.186968	-0.038467	0.269793	-0.116424	-0.10748	-0.0533561	-0.0459087	0.0430854	-0.0509342	0.00491064	-0.0241124	-0.0369531	-0.0173551	-0.122746	-0.275027	0.0302914	0.0666304	-0.078501	0.00503396	0.0991973	-0.024746	-0.04467	0.0147022	-0.0132918
Focal Loss Volume	0.293436	-0.172059	-0.126851	-0.119267	-0.115294	-0.0633097	-0.144947	-0.0876872	-0.134363	-0.0932188	-0.0921538	-0.129055	0.144663	-0.204467	-0.0977627	-0.0714526	-0.0599826	-0.153031	-0.171275	0.0307231	-0.074173	-0.117415	-0.104399	-0.143563	-0.0713412	-0.264863	-0.00130003	-0.204966	0.135581	0.0672504	0.0732869	-0.0358007	0.0349091	0.0589529	0.108958	-0.152151	0.0542349	0.112338	0.110243	0.112954	-0.110268	0.0620921	-0.0183062	0.0223892	-0.0727091	0.100221	0.0963373	-0.0504019	0.055805
Global Loss Volume	0.321446	-0.200268	-0.168222	-0.144617	-0.0745759	-0.0763982	-0.132692	-0.0959943	-0.170595	-0.0842427	-0.103211	-0.054647	0.11128	-0.212072	-0.0937147	-0.106515	-0.0789176	-0.124687	-0.090325	0.0112109	-0.0480457	-0.13903	-0.0468107	-0.136991	-0.0549904	-0.1962	0.000762935	-0.204601	0.210228	0.137257	0.0854937	-0.0055499	-0.0715988	0.0579914	0.0344198	0.0319221	0.0703859	0.0193739	0.147857	0.286471	-0.0457069	-0.0617149	0.0953876	0.0224503	-0.0843531	0.030847	0.0405564	0.014403	0.0521235
RNFL Thickness	-0.284856	0.140907	0.138308	0.158225	0.0555628	0.0519508	0.0765333	0.04288	0.180968	0.156583	0.00467501	0.0296899	-0.190729	0.176328	0.0579111	0.0475371	0.103869	0.131421	0.0336319	-0.0189151	0.0658774	0.150512	0.0374919	0.181704	0.0291523	0.139472	-0.018708	0.175519	-0.217178	-0.137222	-0.128122	-0.0142183	0.10626	-0.114534	-0.0281696	-0.016274	-0.157434	-0.035952	-0.182129	-0.316461	0.0469367	0.0772705	-0.0566106	-0.0213078	0.107358	-0.0625258	-0.0787527	-0.0153315	-0.0550988
RNFL Thickness Sup	-0.291112	0.127986	0.0792524	0.0350262	-0.00570319	0.00217707	0.0841836	0.00224735	0.134842	0.060152	-0.00503569	-0.0473928	-0.152186	0.0750695	-0.0062933	-0.0171144	0.0933781	0.0182494	-0.0541521	0.023428	-0.00616515	0.0410432	-0.0795326	0.181147	0.0456071	0.14966	0.0292249	0.0654811	-0.358696	-0.173383	-0.20231	0.048148	0.125474	-0.127806	-0.0874127	-0.107144	-0.105219	-0.0862225	-0.24739	-0.430309	0.0517187	0.0132617	-0.109104	-0.072611	0.0928862	-0.0996722	-0.000817824	-0.12782	-0.145753
RNFL Thickness Inf	-0.197685	0.222046	0.11501	0.0752345	0.00292147	0.0056726	0.0942128	0.0481658	0.0965062	0.0866042	0.0413289	7.52025e-05	-0.214976	0.129247	-0.00854453	0.00902737	0.0758457	0.124444	0.0178337	-0.0375161	0.0388448	0.0536123	-0.0574514	0.103837	0.0336637	0.185453	0.0366131	0.112542	-0.283707	-0.152837	-0.16952	-0.0353314	-0.0254074	-0.203525	-0.0433072	-0.0856149	-0.147109	-0.0805718	-0.25887	-0.439769	0.0256575	-0.0435216	-0.0618511	-0.0799942	0.11335	-0.098984	-0.042619	-0.0793092	-0.112686
Cup/Disc Ratio Total	0.251825	-0.00918518	-0.174513	-0.206846	-0.174132	-0.032649	-0.155	-0.0309597	-0.150307	-0.212956	-0.107869	0.0323926	0.116303	-0.164711	-0.0808288	-0.12883	-0.169969	-0.221849	-0.0316741	0.0260081	-0.128373	-0.105674	0.0446461	-0.285344	0.0242904	-0.15392	0.020972	-0.207361	0.223443	0.182143	0.11131	-0.125533	0.0815985	0.196929	0.192399	0.0301636	0.0106786	0.0849437	0.328529	0.354594	-0.06321	0.130003	0.169455	0.0594447	-0.0885337	0.171012	-0.00195897	0.0731679	0.214777
Cup/Disc Ratio Vertical	0.224622	-0.0464539	-0.192074	-0.27779	-0.231985	-0.0884344	-0.256265	-0.0954984	-0.245639	-0.254502	-0.171972	0.00619079	0.12188	-0.221221	-0.233496	-0.187476	-0.160238	-0.282541	-0.0723475	-0.00485757	-0.189269	-0.145137	-0.0634442	-0.309361	-0.0564379	-0.207937	-0.0139896	-0.274307	0.225856	0.178456	0.0845556	-0.149541	0.10729	0.189353	0.191562	0.013942	-0.0387878	0.119088	0.241962	0.358367	-0.095555	0.120499	0.122039	0.0759382	-0.144572	0.178897	-0.0461167	0.0616703	0.200692
Cup/Disc Ratio Horizontal	0.181206	-0.0198782	-0.0995601	-0.193344	-0.200575	-0.0454728	-0.222725	-0.00483904	-0.207606	-0.218536	-0.148296	0.0368347	0.0777749	-0.133372	-0.190997	-0.130955	-0.0972634	-0.227824	0.0160849	-0.0137905	-0.211228	-0.0680391	-0.0375829	-0.284097	-0.000875427	-0.14238	0.00894814	-0.189501	0.152425	0.132224	0.0811554	-0.103177	0.177163	0.184464	0.170134	0.0186924	-0.00434842	0.131876	0.243314	0.39519	-0.0780142	0.118732	0.159601	0.0777537	-0.134581	0.209342	-0.0508365	0.0675823	0.18411
Rim Area	-0.215795	0.0806092	0.175479	0.244422	0.169377	0.022931	0.126445	0.0119298	0.215387	0.195058	0.105547	-0.02616	-0.129931	0.182721	0.0723261	0.100578	0.163408	0.199183	0.0238964	-0.02338	0.06489	0.138156	0.0181959	0.263718	-0.0800625	0.142086	-0.0718404	0.186288	-0.225395	-0.182734	-0.0672927	0.152564	-0.0585651	-0.168639	-0.18976	0.0661403	0.0490042	-0.0194975	-0.332945	-0.325301	0.0856431	-0.140804	-0.106386	-0.0245744	0.0643619	-0.125037	-0.053598	0.0488509	-0.198654
Disc Area	0.212393	0.00161954	-0.066816	0.110945	0.0237838	0.00612162	-0.0648755	-0.160228	-0.0434331	-0.0884897	0.00651705	-0.0760305	-0.16569	-0.0588398	-0.0437539	-0.0490497	-0.0529158	-0.116797	-0.0912213	-0.0754241	-0.147431	-0.0269265	0.124735	-0.0338839	-0.23068	-0.0803974	-0.148293	-0.123135	0.0850578	-0.0551641	0.0735955	0.0433815	-0.0269212	-0.075083	-0.0379069	-0.00888481	0.0859545	0.0665811	-0.064928	-0.0925772	0.117284	-0.127708	0.017582	-0.0106424	-0.0251949	-0.011336	-0.0971709	0.271186	-0.0360226
Cupvolume	0.312559	0.00194723	-0.195831	-0.0933611	-0.103244	-0.0209838	-0.114716	-0.126468	-0.257663	-0.213699	-0.119292	-0.00430962	-0.013917	-0.212661	-0.0592545	-0.0747822	-0.19606	-0.229535	-0.0646157	-0.0564177	-0.135333	-0.132	0.0398369	-0.233673	-0.103446	-0.175578	0.030453	-0.209366	0.313184	0.187313	0.00438649	-0.183115	-0.0105133	0.0425154	0.113369	-0.0399692	-0.0822534	-0.0251572	0.200434	0.105605	0.092905	0.0994409	0.0629068	-0.0626391	-0.027211	0.027304	-0.0602965	0.0868685	0.0816885
VD ONH Whole	-0.293733	0.133866	0.159655	0.166608	0.154375	0.102542	0.146155	0.058103	0.189826	0.0786222	0.133757	0.0562975	-0.0852631	0.205094	0.0855973	0.14843	0.172047	0.097043	0.0750732	0.0807636	0.0292655	0.148836	0.0774383	0.216943	0.0794254	0.181945	-0.00478305	0.178312	-0.238186	-0.160456	-0.403193	0.0770309	-0.033155	-0.312605	-0.190904	-0.0960307	-0.109567	-0.102401	-0.402138	-0.458332	0.0916939	-0.157042	-0.123101	-0.218232	-0.0177756	-0.17495	0.010315	-0.12192	-0.319015
VD PeriONH Average	-0.291446	0.112578	0.185447	0.158661	0.17415	0.0845273	0.130247	0.0466377	0.18784	0.0798191	0.146182	0.0802704	-0.0784149	0.214658	0.123731	0.169838	0.175313	0.0965947	0.0749125	0.0688605	0.0322205	0.1379	0.0899264	0.235428	0.0889777	0.212306	0.0126439	0.19663	-0.220435	-0.158006	-0.402208	0.0953534	-0.0498264	-0.318315	-0.178858	-0.136566	-0.127654	-0.117666	-0.393697	-0.454601	0.0794026	-0.159493	-0.136254	-0.230076	-0.0305392	-0.160926	-0.00542016	-0.105619	-0.317922
VD PeriONH NasSup	-0.285687	0.0253498	0.135868	0.141264	0.163312	0.0479276	0.11072	0.0782937	0.161552	0.0728312	0.149551	0.0415705	-0.036654	0.167694	0.1175	0.167604	0.199201	0.0793586	0.0790556	0.0744391	0.0187596	0.129172	0.0956552	0.262266	0.0949091	0.222351	0.0204131	0.190951	-0.338277	-0.140246	-0.370366	0.0960789	-0.0678144	-0.285641	-0.194938	-0.157071	-0.115387	-0.155239	-0.386705	-0.474529	0.0370102	-0.139085	-0.11443	-0.20999	-0.048995	-0.128538	0.0182273	-0.10381	-0.332309
VD PeriONH NasInf	-0.223665	0.0546773	0.130709	0.224999	0.168515	0.129883	0.157778	0.0562262	0.0953935	0.144932	0.116237	0.0401668	-0.086069	0.146558	0.108659	0.149691	0.108411	0.14625	0.00264967	0.0634054	0.0198682	0.0995338	0.0818139	0.238139	0.0939936	0.199407	0.043914	0.15516	-0.225345	-0.0932284	-0.377572	0.113266	-0.13494	-0.3218	-0.228671	-0.162299	-0.128246	-0.138268	-0.410136	-0.426416	0.121734	-0.190863	-0.215201	-0.269095	-0.0796911	-0.205969	-0.0421741	-0.112521	-0.343557
VD PeriONH InfNas	-0.16831	0.138435	0.177934	0.173332	0.110637	0.0498259	0.145162	0.0630162	0.127246	0.0523838	0.095278	0.061783	-0.135845	0.178351	0.0600104	0.100438	0.156086	0.0812861	0.0387593	0.00905775	-0.0367813	0.0700159	-0.00645033	0.172837	0.0439181	0.0895171	-0.0666718	0.13188	-0.196265	-0.150608	-0.376913	0.0948542	-0.156578	-0.331509	-0.17786	-0.219463	-0.0578881	-0.14944	-0.394412	-0.524524	-0.00863066	-0.203841	-0.144262	-0.228822	-0.0420063	-0.187986	-0.0615888	-0.140213	-0.269457
VD PeriONH InfTemp	-0.166251	0.229627	0.20002	0.109947	0.0610509	0.0701288	0.161734	0.0516042	0.190596	0.0652622	0.0985072	0.0515147	-0.0703273	0.241058	0.0622421	0.112547	0.134516	0.0613097	0.115417	0.017347	-0.0272336	0.126372	0.0574775	0.182442	0.0647445	0.148976	-0.0494918	0.161976	-0.111685	-0.0766019	-0.375311	0.0791875	-0.0716104	-0.275256	-0.140798	-0.101962	-0.0597275	-0.156828	-0.280681	-0.389114	0.105572	-0.140506	-0.0191017	-0.207505	0.0356157	-0.166455	0.00574407	-0.0621124	-0.262834
VD PeriONH TempInf	-0.358681	0.165077	0.137716	0.105122	0.165673	0.0725444	0.041363	-0.0247175	0.153553	0.161496	0.10554	0.0691964	-0.0800991	0.110987	0.0918356	0.140519	0.151455	0.0592138	0.0146466	-0.0106335	0.085461	0.105305	0.0835623	0.171192	0.011854	0.196771	0.00592688	0.164281	-0.133482	-0.239828	-0.219285	0.0979073	0.106011	-0.119956	-0.10919	0.0171071	-0.216197	0.0441665	-0.284113	-0.241647	0.0130019	-0.0835941	-0.158677	-0.0776573	0.00206631	3.30175e-05	0.0431183	-0.0434539	-0.181236
VD PeriONH TempSup	-0.381773	0.124446	0.204626	0.0913214	0.163876	0.0515204	0.0895377	0.101792	0.141341	0.168003	0.0789482	0.121144	0.00897891	0.141784	0.0245231	0.127382	0.11357	0.0952826	0.165047	-0.0237659	0.01679	0.137926	0.0281755	0.177409	0.0661299	0.135825	0.10952	0.166292	-0.274432	-0.130655	-0.307206	0.0307388	0.0889578	-0.137249	-0.15633	0.00456772	-0.0871651	-0.0493995	-0.361174	-0.292816	0.0676879	-0.139155	-0.123808	-0.0810086	-0.131924	-0.0457826	0.0581302	-0.105871	-0.233639
VD PeriONH SupTemp	-0.263217	0.0732693	0.161207	0.126031	0.180468	0.0744751	0.125967	0.0449582	0.208061	0.0518735	0.186156	0.128086	0.0072717	0.21289	0.129816	0.157946	0.130767	0.128718	0.140338	0.0838647	0.0530417	0.174825	0.0688625	0.235337	0.110298	0.260606	0.106487	0.222693	-0.0943585	-0.145551	-0.299461	0.093596	-0.0210448	-0.274702	-0.128431	-0.0987405	-0.0667859	-0.114611	-0.326106	-0.343829	0.177631	-0.141703	-0.161055	-0.134977	0.00752691	-0.125546	-0.0610742	-0.128925	-0.246039
VD PeriONH SupNas	-0.287116	0.0614129	0.127998	0.127567	0.174212	0.0495453	0.0747004	0.0379294	0.147964	0.0545735	0.0863778	0.0532562	-0.140699	0.199044	0.128849	0.107495	0.215236	0.0650227	0.0355222	0.069526	0.0676258	0.10528	0.0833395	0.239746	0.0849983	0.214887	0.00898103	0.188324	-0.245277	-0.174898	-0.373107	0.0858947	-0.0505986	-0.263728	-0.168856	-0.123768	-0.163842	-0.12193	-0.367832	-0.434657	0.00676371	-0.143981	-0.139989	-0.228712	0.0103022	-0.158884	-0.00720234	-0.160489	-0.299027
VD Macula SVP Whole	-0.124653	0.24402	0.132999	0.130532	0.046164	0.0633334	0.188068	0.132033	0.175901	0.0372947	0.110394	0.0242799	0.079863	0.18393	0.0942268	0.118115	0.145457	0.191409	0.182434	0.0518578	0.128743	0.134328	0.0224169	0.0994338	0.0745617	0.11441	0.00999303	0.145436	-0.228109	-0.0710037	-0.232715	0.00762826	0.0121707	-0.204919	-0.0275625	-0.0912358	0.06397	0.0111356	-0.182484	-0.313038	0.0263737	-0.0180902	0.000970209	-0.159208	0.032642	-0.0743175	0.0774273	-0.0455797	-0.201483
VD Fovea SVP	-0.306638	0.129577	0.144558	0.0622628	0.0666849	-0.141439	0.0451333	0.140474	0.0945753	0.000702854	0.0127863	0.0750361	0.0763828	0.0413192	-0.0111735	0.0612697	0.0770482	0.0546128	0.120482	-0.0368558	-0.0434332	0.0912914	-0.159115	0.0766101	0.0654416	0.142057	0.000868741	0.0827175	-0.0192879	0.147176	0.0160134	-0.0205536	0.168773	0.131109	0.139616	-0.083506	0.0553743	0.105428	0.0130138	-0.109355	-0.000597735	0.290519	-0.00992926	0.133548	-0.0395911	0.155998	0.0871781	-0.113827	0.138433
VD ParaFovea SVP Average	-0.0905459	0.220949	0.0261674	0.0213552	-0.0183775	0.0262239	0.119078	0.0945788	0.0786303	-0.0413724	0.101704	-0.0261881	0.161529	0.0300759	0.052687	0.0971101	0.125451	0.0858498	0.16431	0.00432657	0.135431	0.0267438	0.0105091	0.00836763	0.011851	0.0114061	0.0191148	0.0324686	-0.0880121	-0.0658962	-0.12683	0.00811335	0.0893265	-0.11367	0.0781852	-0.0156934	0.0509097	0.161201	-0.0417993	-0.0886532	-0.118337	0.0397515	0.10343	-0.104127	0.101796	0.0440774	0.165681	-0.0242282	-0.0771598
VD ParaFovea SVP Temp	-0.109549	0.212504	0.00768301	0.0259892	0.0335492	0.00610091	0.130219	0.104591	0.165091	-0.0695192	0.101277	-0.0139318	0.172179	0.0368766	0.0731348	0.0930956	0.204227	0.109053	0.191506	0.0734071	0.0903108	0.0126181	0.0677027	0.0318823	-0.00297946	0.0388496	0.0364874	0.032049	-0.212848	-0.111172	-0.159681	0.0210654	0.0536071	-0.216704	-0.00678409	0.0238854	0.106027	0.0986756	-0.139883	-0.133661	-0.0851857	-0.0396108	0.0905355	-0.119228	0.0146195	-0.0157966	0.0583215	0.0406041	-0.150081
VD ParaFovea SVP Sup	-0.107562	0.177047	0.0879669	-0.0283664	-0.030506	-0.00165981	0.0750598	0.0602405	0.0364527	-0.0306639	0.0305231	0.00239486	0.187586	0.0434727	0.0933432	0.0660338	0.0357616	0.0907614	0.141428	0.0504179	0.138962	0.0439467	0.0500844	-0.0819467	0.0421533	-0.00161854	0.0258343	0.00687296	0.0314217	0.0110795	-0.191264	-0.0582539	-0.028836	-0.20496	0.024785	0.0596625	0.0564919	0.0850977	-0.0814385	0.0323252	-0.0834021	-0.0114431	0.196584	-0.119532	0.0818269	-0.0796632	0.217119	0.0386314	-0.101336
VD ParaFovea SVP Nas	-0.0466766	0.109792	0.0450355	0.0455852	0.0383009	0.0446536	0.067598	0.0869812	0.0270855	-0.0555726	0.108449	-0.00437765	0.117787	-0.00552658	0.0238633	0.122811	0.102511	-0.00998238	0.147107	-0.0288022	0.0758988	0.00997881	-0.0473906	0.00919531	0.0390622	-0.0653486	0.0777835	0.0289075	0.00335083	0.0283882	-0.0336786	0.0105273	0.16206	0.06396	0.120538	-0.0859899	-0.033238	0.21251	0.056953	-0.0439632	-0.103226	0.14372	0.0530679	-0.02511	0.12844	0.138893	0.149311	-0.146616	0.023494
VD ParaFovea SVP Inf	-0.0730478	0.222267	0.0361255	0.0181012	-0.0828792	0.0249345	0.113856	0.0528445	0.066031	0.00499089	0.110162	-0.0837594	0.0697984	0.0516925	0.00576952	0.0621334	0.125563	0.0963986	0.0680049	-0.0320934	0.149935	0.015033	-0.0175204	0.0635263	-0.0104832	0.104055	-0.0493474	0.0449291	-0.153699	-0.150239	-0.0596863	0.0410297	0.0999784	-0.0651797	0.107719	-0.0494011	0.0229406	0.147586	-0.00480062	-0.179853	-0.134288	0.0279955	0.0173414	-0.102382	0.0891133	0.0807433	0.137254	-0.00483671	-0.0484744
VD PeriFovea SVP Average	-0.111587	0.224778	0.131438	0.124316	0.0503949	0.029637	0.168434	0.115767	0.171009	0.0360243	0.108544	0.00855247	0.053355	0.203053	0.111563	0.113636	0.126686	0.171907	0.164363	0.0441074	0.0948138	0.131864	0.0221	0.097418	0.0510417	0.12106	-0.00666704	0.154284	-0.242025	-0.0564685	-0.237858	-0.00165053	-0.0105258	-0.22007	-0.0368576	-0.0862779	0.0607329	-0.0176441	-0.212846	-0.345209	0.0697018	-0.0404119	-0.0369721	-0.160879	0.00548728	-0.0930861	0.056575	-0.0491449	-0.215664
VD PeriFovea SVP Temp	-0.0350508	0.20353	0.0346007	0.0873891	0.0711728	0.0581236	0.151334	0.0762206	0.117326	-0.0238197	0.124795	0.00818901	0.0957348	0.0979259	0.178672	0.147212	0.0803481	0.138733	0.132341	0.0982212	0.165182	0.0522796	0.0851808	0.041813	0.012303	0.130023	0.0542451	0.069106	-0.233022	-0.0680004	-0.238542	0.0355507	0.023536	-0.200212	-0.0799069	-0.073257	0.13679	0.0323167	-0.201909	-0.266976	0.0208438	-0.0337304	0.0251678	-0.154429	0.0184522	-0.101276	0.0729464	0.0222772	-0.228259
VD PeriFovea SVP Sup	-0.0886363	0.107656	0.117041	0.0956924	0.0802926	0.0228271	0.1672	0.0719142	0.165908	0.0449417	0.0965446	-0.00322	0.076759	0.137059	0.112571	0.099097	0.0939132	0.206016	0.16206	0.0443132	0.116826	0.0965747	0.0128155	0.0736004	0.0371594	0.14573	0.0120045	0.130196	-0.192693	-0.060654	-0.210265	-0.0350725	-0.0436042	-0.208986	-0.0632654	-0.0814641	0.080875	-0.0238479	-0.23202	-0.323725	0.114128	-0.0296319	-0.0546991	-0.149457	0.00634736	-0.137655	0.0238028	-0.0422776	-0.225212
VD PeriFovea SVP Nas	-0.198687	0.247916	0.155235	0.125127	0.00770518	0.0278777	0.147657	0.165238	0.161066	0.0392905	0.0724875	-0.00133855	0.0575437	0.213177	0.0483782	0.0454145	0.14566	0.149257	0.168052	0.0269754	0.0268605	0.170265	-0.0291296	0.101671	0.0999872	0.0936038	-0.0233448	0.18119	-0.297432	-0.100257	-0.217417	0.0261378	0.0529965	-0.200054	-0.00848132	-0.0388165	-0.0194461	0.00847336	-0.176819	-0.277371	0.0693158	-0.0425997	0.00182095	-0.102506	0.0160149	-0.0320094	0.0900321	-0.00557537	-0.171171
VD PeriFovea SVP Inf	-0.0943971	0.26978	0.163133	0.143944	0.0369416	0.0116025	0.153471	0.111068	0.158186	0.0613858	0.11286	0.0168511	-0.026117	0.259329	0.097169	0.118919	0.152049	0.140521	0.145142	0.000395413	0.0712382	0.143627	0.0212259	0.140349	0.0351972	0.0940771	-0.0432304	0.159731	-0.192749	0.00102423	-0.206547	-0.0084377	-0.0477038	-0.206917	0.00533483	-0.0936274	0.0460391	-0.0663427	-0.194836	-0.388125	0.0640094	-0.0473516	-0.0788895	-0.18558	-0.0213574	-0.0729497	0.0657019	-0.135456	-0.182724
VD Macula DVP Whole	0.125663	0.0831311	-0.14922	-0.0519771	-0.149164	-0.0315982	0.0213697	-0.105264	-0.0383796	-0.0494477	-0.0716241	-0.132869	0.104975	-0.19657	-0.0721439	-0.127682	-0.0922272	-0.00393575	-0.107717	-0.0608017	0.0238165	-0.115578	-0.0576133	-0.134588	-0.0760416	-0.136936	-0.0276978	-0.157515	-0.0411011	-0.017277	0.074879	-0.0755032	0.108813	0.0330901	0.137559	0.134305	-0.0611795	0.115152	0.109335	0.10292	-0.109096	0.00509593	0.0803554	-0.0216726	0.00809613	0.141044	0.162752	0.0726246	0.0205801
VD Fovea DVP	-0.274561	0.0640765	0.101175	0.0482848	-0.00419339	-0.178268	0.0163975	0.130664	0.0524783	0.0458823	-0.0405392	0.0317762	0.0513522	-0.0286922	-0.0787678	-0.0309846	0.0442445	0.042439	0.09679	-0.0528462	-0.0364473	0.0536209	-0.213135	0.0432477	0.077269	0.0545662	-0.0994854	0.0270401	0.0158925	0.00920538	-0.0345187	-0.0593759	0.170053	0.0253976	0.0700754	0.0147146	-0.0077804	0.0389103	-0.0271768	-0.0555125	0.0476857	0.128515	0.0291642	0.0806519	-0.090771	0.114417	0.127115	-0.0422681	0.0201114
VD ParaFovea DVP Average	0.0771903	0.0543592	-0.120011	-0.0399324	-0.131846	0.018767	0.0853104	-0.100319	0.0104751	-0.0237433	-0.0893018	-0.116751	0.0605993	-0.136361	-0.111709	-0.120084	0.0148994	-0.0347528	-0.125767	-0.0282212	0.0573015	-0.102879	-0.0515709	-0.113722	-0.0175209	-0.157199	-0.0335864	-0.0894591	-0.0921777	-0.134253	-0.0198965	-0.0263764	0.0564955	-0.0453447	0.0670313	0.0901846	-0.158018	0.0701205	0.0260552	-0.000435561	-0.178848	-0.0549959	0.0188914	-0.0791666	0.0282072	0.0759513	0.223391	0.0400813	-0.0506318
VD ParaFovea DVP Temp	0.0152099	0.0495964	-0.217306	-0.0690853	-0.149635	-0.0885105	0.099935	-0.049545	0.0369856	-0.0991486	-0.110443	-0.0916949	-0.000639338	-0.128133	-0.124992	-0.115645	-0.0830815	0.0332867	0.00816496	-0.00167114	0.0534346	-0.113802	-0.0816989	-0.103864	-0.146051	-0.170965	-0.0763635	-0.0973597	-0.0702675	-0.117081	-0.0845044	-0.122406	-0.00151537	-0.149653	0.00536775	0.128788	-0.0159445	-0.061901	-0.01112	-0.0562075	-0.0577707	-0.0798083	0.0310024	-0.0653889	-0.0387064	-0.0325372	0.11498	0.0183714	-0.10237
VD ParaFovea DVP Sup	0.0831154	0.0351647	0.00330227	-0.0884514	-0.12234	-0.0586328	-0.00505702	-0.106531	0.0313935	-0.0630985	-0.057485	-0.0692522	0.130902	-0.0874827	-0.0360419	-0.118192	0.0671096	0.00154492	-0.135409	-4.22659e-05	0.100342	-0.0533153	0.0139178	-0.0637746	0.0467819	-0.0683105	0.0396682	-0.0613393	-0.0294642	-0.0978159	-0.0374183	0.0376005	0.0457355	-0.0884536	0.0423375	0.117295	-0.15311	0.0617429	-0.0100805	0.0904937	-0.139672	-0.0793254	0.0943031	-0.0538877	0.0540506	0.0470072	0.233825	0.101925	-0.0608026
VD ParaFovea DVP Nas	0.0676126	-0.0115817	0.0237188	0.0708948	-0.000276803	0.156368	0.113971	0.0193272	0.0238055	0.0484119	-0.0122026	-0.00550226	0.0838747	0.0230628	-0.0355313	-0.042498	0.0973009	-0.101191	-0.0445594	-0.00659992	-0.0145747	0.0338552	-0.014723	-0.0668675	0.142137	-0.161089	0.00931736	0.0611121	-0.0758712	-0.096752	-0.0488663	0.0351421	0.0541442	-0.0355343	-0.0150069	-0.0115605	-0.130532	0.0563035	-0.00542365	0.0162032	-0.159045	-0.0937291	-0.0468936	-0.0647512	0.0523956	0.0434813	0.181766	-0.020005	-0.0839097
VD ParaFovea DVP Inf	0.106314	0.0843299	-0.127755	-0.0442812	-0.152832	0.0286752	0.0470395	-0.176127	-0.0640429	0.0386634	-0.0902019	-0.190869	-0.0254698	-0.214987	-0.125477	-0.0960977	-0.0373781	-0.046923	-0.205846	-0.113788	0.0300778	-0.193063	-0.040695	-0.115928	-0.111563	-0.0557402	-0.0384069	-0.177217	-0.124304	-0.0714983	0.0756433	-0.0476903	0.0702538	0.0533301	0.145315	0.0473824	-0.14383	0.164521	0.0543336	-0.039126	-0.172541	0.0840673	-0.0372191	-0.0771618	0.0114731	0.142997	0.151479	-0.000101119	0.0605904
VD PeriFovea DVP Average	0.118641	0.0697679	-0.153723	-0.0694478	-0.13984	-0.0523232	-0.0076044	-0.113675	-0.0469637	-0.0770703	-0.0538711	-0.140524	0.114707	-0.192068	-0.0580657	-0.10382	-0.0826457	-0.0204569	-0.100359	-0.0448796	0.00378494	-0.127138	-0.0517643	-0.132328	-0.0905001	-0.117278	-0.026515	-0.160782	-0.0301435	0.00560735	0.0822423	-0.0715351	0.113244	0.0414191	0.142269	0.119275	-0.0429768	0.122281	0.116864	0.0985555	-0.0933714	0.015926	0.0777345	-0.00310095	-0.00811965	0.147318	0.144805	0.0613784	0.022769
VD PeriFovea DVP Temp	0.00890447	0.103287	-0.120502	-0.0115815	-0.0668009	0.0154095	0.0624551	-0.0319205	0.0116558	-0.00978737	-0.00394546	-0.0898108	0.113549	-0.100376	-0.0118185	-0.0365715	-0.0654863	0.0909375	-0.0370708	0.0464853	0.103215	-0.0369759	0.00740933	-0.0756283	-0.0267558	-0.041627	-0.000373838	-0.076958	-0.159486	-0.0392179	-0.0293009	-0.00217656	0.127345	-0.0619186	0.0346469	0.1147	-0.0337749	0.10135	-0.0280778	0.0016914	-0.0600985	-0.00405546	0.0960696	0.0010072	0.00135767	0.078356	0.117243	0.0593609	-0.0737369
VD PeriFovea DVP Sup	0.14492	-0.0178757	-0.188692	-0.0973989	-0.110142	-0.0947525	-0.0539979	-0.145928	-0.041917	-0.090847	-0.0634628	-0.161527	0.118762	-0.212922	-0.0589989	-0.129638	-0.0759934	-0.00268933	-0.0889425	-0.0769454	0.00282157	-0.160864	-0.068438	-0.131166	-0.0963338	-0.0872321	0.00194363	-0.174837	-0.0228506	0.0165477	0.0830317	-0.0740723	0.0850272	0.065492	0.109102	0.109942	-0.0621089	0.0645336	0.134768	0.115127	-0.049568	0.0409057	0.0525771	-0.0255346	-0.0252072	0.0874953	0.0719383	0.0450903	0.00896563
VD PeriFovea DVP Nas	0.0953826	0.0297696	-0.195849	-0.122947	-0.188784	-0.0433678	-0.0434679	-0.137881	-0.0537833	-0.103658	-0.0921498	-0.116139	0.121992	-0.184257	-0.0938221	-0.148568	-0.102716	-0.0998428	-0.130472	-0.0557815	-0.0482642	-0.113944	-0.0180488	-0.145558	-0.107991	-0.104471	-0.0179424	-0.158835	0.00211678	-0.00356351	0.0660784	-0.0768522	0.101837	0.0405645	0.141182	0.131669	-0.0292724	0.137025	0.145312	0.14832	-0.213465	-0.0305062	0.0554865	-0.0368526	-0.0163572	0.152938	0.178588	0.0891395	0.0378614
VD PeriFovea DVP Inf	0.185964	0.136118	-0.0514053	-0.0181665	-0.146383	-0.0612709	0.0358085	-0.0773103	-0.0597052	-0.067434	-0.0237995	-0.114765	0.0846357	-0.155084	-0.018677	-0.0568587	-0.0560256	-0.0479588	-0.0854044	-0.0710951	-0.0340187	-0.122808	-0.0770064	-0.104083	-0.0836903	-0.143894	-0.0606626	-0.140991	0.0352042	0.0221702	0.143158	-0.0617443	0.0967333	0.0601779	0.179855	0.0899179	0.0467991	0.119831	0.143209	0.0791646	-0.0179306	0.00561363	0.0796529	0.0365958	0.00340447	0.182247	0.161961	0.0214047	0.0664186
FAZ	0.21637	-0.0469892	-0.16192	-0.0995169	0.0146922	0.18048	-0.0561351	-0.143515	-0.0619467	0.0082164	-0.0768674	-0.117456	-0.111562	-0.0491433	0.0275059	-0.0550623	-0.0565498	-0.0384493	-0.103654	0.00232869	0.0970754	-0.0847715	0.0929708	-0.0138892	-0.0478027	-0.0944003	0.0356889	-0.127958	0.0562717	-0.0490055	-0.0112192	-0.00413233	-0.0313425	-0.125955	-0.0794784	0.0291391	-0.0044287	-0.0214139	0.015071	0.0246101	0.0530735	-0.0319075	-0.0041556	-0.0774087	0.082667	-0.100953	-0.0927533	0.000112687	-0.101249
Perim	0.236557	-0.0655582	-0.141929	-0.104137	0.0291646	0.169218	-0.0534618	-0.151047	-0.0595887	-0.00834145	-0.100427	-0.108313	-0.124582	-0.0250447	0.0423274	-0.0481234	-0.0907357	-0.0325625	-0.0984834	0.0314023	0.11371	-0.0846905	0.0949206	-0.0173522	-0.0334861	-0.0871826	0.0139408	-0.106755	0.0846895	-0.00753016	-0.0119254	-0.050209	-0.031443	-0.100274	-0.0743129	-2.67036e-05	-0.00110008	-0.00834951	0.0220539	0.0107305	0.0495898	-0.0204334	-0.0159627	-0.0631393	0.0826323	-0.107054	-0.102107	-0.00739925	-0.0786108
AI	0.19919	-0.0858869	0.0447866	-0.0467757	0.0882889	0.0354849	-0.0813436	-0.0394933	-0.0411149	0.0188165	-0.107741	0.0786342	-0.111804	0.184072	0.0799787	0.0259568	-0.121011	0.0575475	-0.00406216	0.15579	0.107897	0.0987048	0.0225127	0.026283	0.121831	0.0277623	-0.054293	0.160955	0.0741649	0.205623	-0.0862093	-0.145558	-0.0232483	0.0738069	-0.0685019	0.00861726	0.0625068	-0.0104073	0.0222662	0.0454226	0.0434349	0.0300694	-0.0456262	0.0173861	-0.0349517	-0.0669501	-0.135212	0.0654703	0.0328919
FD1mm	-0.0224293	0.128988	-0.138406	0.0118969	-0.0634252	-0.0264724	0.0316889	-0.0372632	-0.0322744	0.0299435	-0.0655492	-0.189052	-0.0367044	-0.253511	-0.0886613	-0.122313	-0.0458896	-0.0361514	-0.0475092	-0.0770277	-0.0634829	-0.139323	-0.117302	-0.011416	-0.0855746	-0.102633	-0.0413695	-0.284397	-0.0555934	-0.0624845	0.048044	-0.0161345	0.097573	-0.129291	0.0113916	0.0277769	-0.030789	0.0103963	0.013539	-0.0141758	0.124932	0.0538976	0.122807	-0.00537225	0.0151753	-0.00955178	0.111527	-0.000730887	-0.082442
OCT GSS Staging	0.121691	0.132913	0.112886	0.0744074	0.130555	0.189087	0.054085	0.108443	0.129548	0.101711	0.12956	0.111855	0.146061	0.101825	0.149014	0.0959642	0.115811	0.103476	0.0739834	0	0.195533	0.0948644	0.174767	0	0.117242	0.172871	0.181015	0.114377	0.263658	0.117407	0.11662	0.145592	0	0.181401	0.0956105	0.0970618	0.160348	0.103217	0.142676	0.256104	0.16593	0.0999925	0.0842426	0.13778	0.129715	0.0740692	0.140442	0.109732	0.0964486
OCT GSS Score	0.171127	-0.172247	-0.117037	-0.0736289	-0.0409784	0.00506634	-0.118018	0.0155069	-0.12071	-0.0955453	-0.0561442	0.00565126	0.211612	-0.11917	-0.0165737	-0.00979604	-0.100886	-0.0797846	0.0323552	0.0316296	-0.0183865	-0.0327652	0.0379966	-0.167506	-0.0293331	-0.196054	-0.0675975	-0.103158	0.293034	0.16968	0.126386	-0.0366483	0.00690174	0.161016	0.0709609	0.0666277	0.029806	0.104797	0.225545	0.379121	-0.0390067	0.0582654	0.08359	0.0275144	-0.105553	0.127997	0.0564766	0.04286	0.107226
OCT GSS Defect Type	0.188083	0.130205	0.116909	0.158423	0.0540565	0.0804703	0.26802	0.0750474	0.103465	0.0484658	0.13186	0.106379	0.120247	0.11512	0.157241	0.0737719	0.0507779	0.0608584	0.134638	0.193917	0.0402175	0.080842	0.120548	0.131123	0.142929	0.124863	0.138222	0.133219	0.2374	0.1925	0.164397	0.133163	0.150061	0.200267	0.1122	0.0867604	0.114398	0.11272	0.194125	0.2525	0.125325	0.130302	0.0994828	0.146562	0.118912	0.0883487	0.0793385	0.0892218	0.122462
[truncated: 5 more columns]

## Sheet: Table S5 Corr Glaucoma
Supplementary Table S5: Correlation of plasma and AqH ET-1 and cytokine level with clinical data and OCT/ OCT-A parameter (glaucoma)
Parameter	Plasma (rho) Control and Glaucoma																												Aqeous Humor (rho) Control and Glaucoma
	ET-1	Cortisol	Adiponectin	Angiopoetin	Angiostatin	Big-ET-1	C3a	CNTF	Endoglin	MICB	MMP-2	MMP-3	MMP-9	PIGF-1	Resistin	SAA	sTIE-2	TNF-alpha	VEGF-A	ZAG	Arginase-1	BMP-2	sEMMPRIN	sE-selectin	Angiogenin	MCP-1	CK-MB	Follistatin	ET-1	Cortisol	Adiponectin	Angiostatin	Endostatin	C3a	Endoglin	IL-8	sLox-1	MICB	MMP-2	MMP-3	MMP-9	PDGF-BB	PIGF-1	Resistin	SAA	sTIE-2	TNF-alpha	VEGF-A	ZAG
Operation Technique	0.168536	0.0698453	0.092101	0.124846	0.118446	0.0811294	0.102195	0.127145	0.143164	0.137908	0.133511	0.0756347	0.0511729	0.127963	0.0659094	0.115508	0.0809531	0.10444	0.100599	0.0289205	0.157392	0.069818	0.104407	0.105035	0.0639406	0.0457323	0.195174	0.117033	0.23032	0.134237	0.110161	0.132373	0.133436	0.116189	0.224132	0.207954	0.109669	0.098539	0.122669	0.511696	0.142214	0.116865	0.220727	0.0833899	0.167731	0.181742	0.128819	0.161755	0.139175
Age at operation	0.171805	-0.103451	-0.0522061	-0.0169784	-0.0516831	-0.171213	-0.0217928	-0.0800369	-0.0567916	-0.0785517	0.12505	0.0273263	0.0821579	0.05656	0.0371044	-0.0272832	-0.103232	-0.00908331	-0.0275698	-0.186553	-0.100945	-0.0960563	-0.0818711	-0.00745049	-0.104458	0.0809307	0.121125	0.141834	-0.0890881	0.0360156	0.323067	0.233057	-0.153816	0.179747	0.104116	-0.0477697	0.344584	0.106716	-0.0292822	0.0808179	-0.0328211	-0.0524623	-0.18908	0.346863	0.0960885	0.0989277	0.0489931	0.00687274	0.271442
Sex	0.120967	-0.0158733	0.067346	-0.00186948	0.036964	-0.0461346	0.00202414	-0.0259361	0.120734	-0.143267	0.0995195	0.15183	-0.137431	0.0624918	-0.0642571	0.0286676	0.0966493	-0.0600867	-0.00142401	-0.00596445	0.127498	0.0336787	0.0236324	-0.0124986	0.0390392	0.108754	0.0444305	-0.0355681	0.211484	0.0519332	-0.13991	-0.0407138	0.0820304	0.0503981	0.119964	-0.0671507	-0.10058	0.0493434	0.0739304	-0.0723007	-0.13013	0.048937	-0.010683	0.00133589	-0.0363823	0.0399755	-0.151885	0.00365349	0.0854905
Refractive Error	0.221765	-0.0145244	-0.156134	-0.14647	-0.211289	-0.173319	-0.128356	-0.16037	-0.186556	-0.200185	0.0397227	-0.0538292	0.161929	-0.195878	-0.0414722	-0.0831093	-0.181382	-0.13094	-0.250081	-0.0508816	0.000101728	-0.127084	-0.132207	-0.0951706	-0.0322442	0.112158	0.17363	-0.12322	0.0850465	0.0370072	-0.0765296	0.00621111	-0.140052	0.000260581	-0.0505366	0.168926	-0.0561127	-0.0721073	-0.0287552	0.259793	-0.0417286	-0.0204091	-0.00887996	0.0509196	0.120799	-0.109726	0.072314	0.198283	0.0771329
Axis Length IOL Master	-0.104144	-0.036055	-0.033007	0.129412	-0.0318202	-0.142138	0.176416	0.188622	0.0483778	0.244728	-0.188246	-0.0743879	-0.129734	0.0400635	-0.178587	0.0181938	0.220313	-0.0145393	-0.22	0.0802227	-0.152946	0.213396	-0.0428817	0.0246027	-0.0053231	-0.441379	-0.282235	0.0068123	0.0822591	0.0330391	0.00772558	0.0246755	0.358849	0.238941	0.112937	-0.0900727	0.273833	0.348938	0.119868	-0.00265495	-0.076081	0.446439	-0.146342	0.224238	-0.186494	0.142526	-0.157837	-0.38787	0.068904
Visual Acuity (LogMar)	0.142059	-0.102999	0.0274044	0.0343088	0.146611	-0.0846979	0.00600084	-0.0324896	0.0525384	-0.0758912	0.134051	0.162186	-0.0569737	0.0918701	0.0235465	0.0327112	-0.0333969	-0.00336141	-0.0816796	-0.0465755	-0.0620263	0.030079	-0.057115	-0.0166456	0.0210312	-0.0885791	0.129821	0.10036	-0.133615	0.0435859	0.0235424	0.0794681	-0.0184648	0.167131	-0.0271878	-0.10222	0.12913	0.130002	0.0514031	-0.201669	-0.0338094	0.000994765	-0.0972837	0.21294	-0.00650983	0.0469958	-0.123401	-0.0253975	0.147229
IOP	-0.277608	-0.00878981	0.199958	-0.00236634	0.0170826	0.312301	0.0964909	0.111091	0.140097	0.0537342	0.0565247	0.0457293	0.11478	0.0525125	0.0152353	0.126958	0.0600349	0.0711611	0.17565	0.198641	0.129289	0.171744	0.109961	0.0420533	0.164569	0.0802059	-0.0161064	-0.0248193	-0.089731	-0.066727	-0.0820672	-0.235182	0.247683	0.0721134	-0.024808	-0.0177501	-0.151655	0.00709118	0.0283598	0.0773624	0.0588747	0.199019	0.289391	0.00465513	-0.0025431	0.00409556	-0.0916027	0.154899	-0.0483473
Pseudophakia	-0.0826771	-0.183334	0.0925741	0.0613702	-0.111095	-0.0763772	-0.0919375	0.0346424	-0.0166408	0.186702	0.0972606	-0.0694614	0.111135	0.0781907	-0.0816392	-0.122686	-0.161128	0.1595	-0.0204157	-0.0432232	0.128919	0.0152546	-0.075722	-0.124265	-0.0409404	-0.171419	0.0156956	0.0709002	-0.176788	0.0505069	0.309954	-0.1113	0.0182395	0.511508	0.263268	0.0830691	-0.0637188	0.0858472	0.293393	0.317129	-0.137922	0.303535	0.0878632	0.373171	0.14638	0.27154	-0.274898	-0.172367	0.617017
Previous surgeries	-0.111589	-0.162172	0.00380171	0.0305213	-0.0777775	-0.07466	-0.00777788	-0.0567243	-0.10627	0.113651	0.00706009	-0.0849935	0.158195	-0.0200294	-0.106908	-0.142488	-0.176314	0.076809	0.046249	-0.112882	0.0546502	-0.0869905	-0.106437	-0.0695907	-0.147911	-0.0634158	0.129642	0.00106368	-0.082645	0.063084	0.206447	-0.14416	-0.124512	0.329352	0.170373	0.0273354	-0.0494122	-0.0390025	0.0549786	0.124226	-0.153278	0.148884	0.0294945	0.268553	0.0445301	0.127542	-0.122161	-0.221636	0.402798
Mean Arterial Pressure	0.119459	-0.00746809	-0.0353765	0.0436345	-0.00174775	-0.0543523	-0.0828016	-0.0137826	0.0295869	-0.020298	-0.0480861	0.00727921	0.00920601	0.0277019	-0.0838815	-0.100755	-0.0330817	-0.00903182	-0.0343757	-0.0810046	-0.0562152	-0.0237499	-0.130468	-0.0603182	-0.0218273	-0.116878	0.0830853	0.0218816	0.23961	0.00792312	0.0390406	0.168704	-0.0329734	0.0373638	0.0323076	0.119488	-0.0242338	0.0442289	0.0757772	-0.0317277	-0.0206357	-0.0485945	-0.0437546	0.055244	0.0688193	-0.0396588	-0.251474	-0.0957452	0.0180589
First Diagnosis of Glaucoma	0.0629244	-0.0320739	-0.0980243	-0.128051	-0.230992	-0.213211	-0.122714	-0.143331	-0.129045	0.00809591	-0.0852508	-0.173987	-0.0729766	-0.1136	-0.0584725	-0.102862	-0.227866	-0.154837	-0.151374	-0.123164	-0.117493	-0.125316	-0.0916106	-0.184908	-0.217866	-0.159829	0.0383298	-0.143584	-0.00386876	0.193842	-0.00113904	-0.0730386	-0.114121	0.112471	0.130708	0.0703882	0.0780512	-0.180159	0.313947	0.0985334	-0.0457	0.236119	0.0535106	0.00632867	0.0749279	-0.105136	0.00544291	-0.151269	0.217645
Ganglion Cell Complex	-0.225355	0.130069	0.254321	0.281775	0.131004	0.0927349	0.0364322	0.0965276	0.253919	0.130967	0.0881723	0.0705425	-0.0693821	0.335129	0.168278	0.176626	0.0835405	0.188568	0.0927968	-0.0232648	0.0238126	0.113263	0.168653	0.171937	-0.0274436	0.0969642	-0.0184135	0.278969	0.083392	-0.0936908	0.00599089	-0.0749639	0.179503	0.0381926	0.0679833	0.162009	0.0912233	0.0715962	0.079433	-0.0530388	0.050564	0.171633	0.0193295	0.0593336	0.0878806	0.0181528	-0.124691	0.138665	0.0827452
Focal Loss Volume	0.173192	-0.198458	-0.0487469	-0.0881567	-0.0877711	0.00785775	-0.0634351	-0.0287884	-0.0764304	-0.0170847	-0.00423769	-0.121494	0.115256	-0.166085	-0.0786569	-0.0405658	-0.00244481	-0.0957413	-0.169322	0.0691224	0.00411401	-0.0199007	-0.10442	-0.129896	-0.00410118	-0.207795	-0.00270988	-0.162714	-0.0490225	0.0219697	0.0217421	-0.00293841	-0.0568968	-0.022308	0.0996776	-0.280168	-0.0987474	0.0836299	-0.110641	-0.144826	-0.146796	5.79293e-05	-0.13594	-0.0180879	-0.112364	0.104004	0.155505	-0.151217	-0.0200602
Global Loss Volume	0.19853	-0.236452	-0.142743	-0.132416	-0.0386373	-0.0244485	-0.0484066	-0.0366163	-0.141239	-0.0141929	-0.0379864	-0.0278658	0.0649972	-0.18644	-0.0773281	-0.108791	-0.0452522	-0.0340178	-0.0641933	0.0645524	0.0368317	-0.0379867	-0.0725535	-0.136436	0.0190157	-0.113361	-0.00723309	-0.169539	0.0255428	0.121833	0.030415	0.0194625	-0.202627	-0.0409007	-0.00869498	-0.0983135	-0.109831	-0.0383695	-0.087241	0.0473925	-0.0611062	-0.168385	-0.0133164	-0.0303099	-0.107154	0.00174348	0.0921545	-0.103961	-0.0235897
RNFL Thickness	-0.166166	0.142017	0.152702	0.262382	0.113399	0.100153	0.0452071	0.0226287	0.232847	0.206029	-0.0587789	0.0336203	-0.155159	0.218611	0.0873783	0.0895194	0.170842	0.105283	-0.0112256	-0.0108422	0.05708	0.0817022	0.153615	0.271056	-0.0225523	0.037376	-0.00244106	0.175269	0.0313287	-0.165334	-0.154802	-0.0194125	0.209246	-0.0432162	-0.0875057	0.189752	0.0204679	-0.0696623	0.0503394	-0.0514943	0.0381869	0.139283	0.081595	-0.0326286	0.075917	-0.143102	-0.136004	0.154873	-0.0786336
RNFL Thickness Sup	-0.114404	0.175368	-0.0170984	-0.102061	-0.0157097	-0.0111363	-0.00889858	-0.0734171	0.0178813	0.0671062	-0.198418	-0.118938	-0.133708	-0.0494855	-0.0717112	-0.0675734	0.0817932	-0.133488	-0.120336	-0.00902875	-0.0560415	-0.0326099	-0.0876719	0.165878	-0.0245804	-0.00820154	0.0582518	-0.108468	-0.157551	-0.175588	-0.254184	0.0120018	0.256953	-0.0706622	-0.209321	0.00444988	0.0749731	-0.135124	-0.0216127	-0.218543	0.0497105	0.085837	0.00769325	-0.0928642	0.0260567	-0.237148	0.0324932	0.0160493	-0.218078
RNFL Thickness Inf	0.0511011	0.294612	0.0682067	-0.0469075	-0.0135393	-0.0218336	0.092392	-0.0526371	0.0266177	0.0722252	-0.0752403	-0.0420049	-0.212558	0.0261135	-0.0329597	-0.0282302	0.0313413	-0.102687	-0.0587075	-0.0685323	-0.0992474	-0.0657115	0.0236272	0.0656425	-0.0405636	0.0770401	0.0754742	-0.0748663	-0.0242742	-0.130542	-0.187263	-0.043113	0.0290281	-0.148237	-0.0893014	0.0210793	0.115537	-0.181342	0.0107052	-0.199295	0.0414559	-0.00261277	0.0883956	-0.0867018	0.0857409	-0.23719	-0.0957695	0.112838	-0.135979
Cup/Disc Ratio Total	0.179811	0.0406711	-0.111603	-0.125873	-0.157562	0.105145	0.109189	0.0586516	-0.0694012	-0.118293	0.0867237	0.077912	0.0967347	-0.103636	0.0576146	-0.0647775	-0.205106	-0.0393587	0.0324494	0.134965	0.101489	0.058448	0.094449	-0.2862	0.141413	0.0346306	0.0548422	-0.084615	0.0208622	0.20494	0.152169	-0.135976	-0.0544514	0.166482	0.265869	-0.220011	-0.18746	0.0186363	0.267849	0.0770947	0.00275185	0.0894687	0.0930434	-0.0184595	0.102214	0.19863	0.0535299	-0.0150635	0.264254
Cup/Disc Ratio Vertical	0.222255	-0.0228308	-0.137992	-0.141954	-0.163225	0.10206	-0.00764129	0.0226539	-0.275542	-0.125282	0.0297856	0.0242844	0.130214	-0.203646	-0.114715	-0.113134	-0.179485	-0.0743026	-0.0105862	0.0698108	0.0905345	0.0337971	-0.0912182	-0.30604	0.111778	-0.0838719	0.0824148	-0.153114	0.0881707	0.168123	0.126413	-0.160025	-0.0702224	0.109512	0.216422	-0.285575	-0.236642	0.0541825	0.128345	0.0962096	0.00632769	0.0449837	0.000822331	-0.017955	0.0776711	0.160052	-0.00334739	-0.0504806	0.198345
Cup/Disc Ratio Horizontal	0.120265	0.0682256	-0.0262956	-0.00886186	-0.109508	0.1277	0.0328447	0.0871335	-0.240698	-0.110416	0.0869034	0.0697478	0.0262895	-0.0945386	-0.0507189	-0.0436683	-0.152776	-0.0209543	0.136271	0.0282986	0.0593236	0.0615241	-0.0152666	-0.244047	0.113104	-0.00369261	0.0492964	-0.0846303	0.0514455	0.115376	0.15446	-0.127464	0.0698289	0.123377	0.236224	-0.223995	-0.204779	0.067793	0.204036	0.179207	0.0685118	0.0461408	0.112421	-0.0149062	0.175266	0.223858	0.0700885	-0.0147238	0.237298
Rim Area	-0.130987	0.0392369	0.138846	0.289394	0.165753	-0.0539169	-0.0751354	-0.0350189	0.147672	0.164452	-0.0543185	-0.0572102	-0.127888	0.182244	-0.0040669	0.0360676	0.203867	0.0719021	-0.0273872	-0.135526	-0.111647	-0.0288803	0.0164055	0.276734	-0.150365	-0.0140991	-0.0896634	0.139584	-0.0276996	-0.237362	-0.111952	0.14899	0.0279882	-0.169897	-0.292529	0.381105	0.241403	0.052137	-0.309888	-0.110798	0.0404268	-0.152017	-0.0371483	0.00502395	-0.112493	-0.186025	-0.0742938	0.181497	-0.2701
Disc Area	0.263879	0.00502576	-0.0434925	0.333986	0.0284469	0.103988	-0.00360689	-0.111093	-0.0977798	-0.0162434	0.05459	-0.0456059	-0.206561	0.0173399	0.020756	-0.0276046	-0.0415798	-0.0900885	-0.106249	-0.140558	-0.0983433	-0.0711047	0.183424	0.0190949	-0.141331	-0.029998	-0.0974949	-0.0219262	0.0976313	-0.133883	0.0223044	0.0479125	-0.0906284	-0.154743	-0.14714	0.0604918	0.0934271	0.0634178	-0.139996	-0.220439	0.134109	-0.239493	-0.0465621	-0.127149	-0.0305634	-0.137014	-0.0469904	0.311262	-0.145863
Cupvolume	0.27444	0.0333415	-0.156381	-0.00170835	-0.124161	0.0685534	-0.0076309	-0.082322	-0.254053	-0.161855	-0.00728982	0.0461238	-0.0555369	-0.167952	0.000640694	-0.011762	-0.192616	-0.154948	-0.0586881	-0.0272826	-0.0174416	-0.0289869	0.0689249	-0.202298	-0.0657235	-0.062828	0.0741665	-0.121599	0.225049	0.182819	-0.0306346	-0.195598	-0.0971676	-8.99397e-05	0.0926039	-0.152233	-0.205797	-0.106438	0.141801	-0.122797	0.149368	0.0589822	-0.0206355	-0.155938	0.0162833	-0.0296901	-0.0654499	0.047953	0.022914
VD ONH Whole	-0.128477	0.127159	0.0891044	0.12084	0.158666	-0.0189613	0.0647734	-0.036952	0.164854	-0.0540287	0.0365054	0.0281359	-0.0229024	0.140254	0.0704882	0.145713	0.178379	-0.111352	0.0369492	0.044704	-0.0465373	0.0691557	0.0930179	0.246645	0.00552852	0.0624039	-0.0344026	0.035086	-0.006722	-0.18575	-0.506537	0.0189687	0.0448375	-0.335163	-0.243604	0.00138078	0.106771	-0.150898	-0.21422	-0.243959	0.149135	-0.130719	-0.00448553	-0.283991	-0.188071	-0.277954	0.00850381	-0.00962877	-0.429691
VD PeriONH Average	-0.127659	0.118799	0.112826	0.118894	0.184758	-0.0383365	0.0527777	-0.0497504	0.161288	-0.0371133	0.0674256	0.0686845	-0.0133961	0.164078	0.130457	0.181378	0.167827	-0.100014	0.0312735	0.0163743	-0.0332428	0.0518945	0.109993	0.275559	0.0269147	0.11554	-0.00772619	0.0708908	0.0124824	-0.181514	-0.504781	0.0607418	0.0286815	-0.34571	-0.217979	-0.0447588	0.0808734	-0.163457	-0.209094	-0.242658	0.133497	-0.140739	-0.0201413	-0.293332	-0.204083	-0.248236	-0.00531961	0.00672646	-0.422248
VD PeriONH NasSup	-0.119887	0.00340857	0.0453525	0.112613	0.168524	-0.034455	0.0757637	-0.00359955	0.133567	-0.0205418	0.0937884	0.0267366	0.0234408	0.0716861	0.144067	0.189125	0.184499	-0.105398	0.0341673	0.0629423	-0.00502416	0.0489471	0.127934	0.351665	0.0410938	0.0986965	0.0270175	0.0797706	-0.132572	-0.143643	-0.443051	0.0674084	0.0236802	-0.29687	-0.223094	-0.0863084	0.0846843	-0.191103	-0.216217	-0.293653	0.0863128	-0.106238	0.00780988	-0.249704	-0.215655	-0.173125	0.0205989	0.00629563	-0.414949
VD PeriONH NasInf	-0.0930727	0.0687753	0.0282847	0.178561	0.116889	-0.082353	0.00810774	-0.0693191	-0.005141	0.0301336	-0.0109169	0.0246911	-0.0516002	0.0384647	0.0789281	0.0982883	0.0303712	-0.103352	-0.0507554	-0.055073	-0.104661	-0.0332662	0.0523692	0.224895	-0.0125178	0.114827	0.000171434	-0.0463661	-0.0179784	-0.113628	-0.476967	0.0453788	-0.101926	-0.38901	-0.249692	-0.0875196	0.0260429	-0.219153	-0.288542	-0.250808	0.185751	-0.181266	-0.125657	-0.332127	-0.277788	-0.305936	0.009784	-0.0196737	-0.440595
VD PeriONH InfNas	0.060835	0.137452	0.121543	0.174172	0.0719206	-0.102505	0.0803496	-0.0359529	0.0947051	-0.0434612	-0.0499419	0.0452017	-0.0938265	0.132465	-0.00315043	0.0584323	0.170861	-0.142863	-0.0200085	-0.0784289	-0.204789	-0.0461962	-0.0116775	0.188206	-0.0334989	-0.0610362	-0.121558	-0.044544	0.0171146	-0.166382	-0.481606	0.0544087	-0.142947	-0.365352	-0.264903	-0.135953	0.166819	-0.234624	-0.214688	-0.35099	0.00775413	-0.221102	-0.0405128	-0.32531	-0.266477	-0.333036	-0.0728713	-0.0132969	-0.373276
VD PeriONH InfTemp	0.0256215	0.23217	0.142743	0.0576458	0.0230686	-0.0287937	0.103866	-0.0185004	0.160152	-0.0267603	-0.0335727	0.0330169	-0.033275	0.188216	0.0199713	0.0790448	0.130981	-0.0911345	0.0844387	-0.0183841	-0.161804	0.0455762	0.0512043	0.200097	-0.00195381	0.047615	-0.0788379	0.0225012	0.0848317	-0.0798001	-0.438769	0.0708831	-0.0192751	-0.285569	-0.201676	-0.00345603	0.108476	-0.222737	-0.093761	-0.182538	0.164388	-0.108046	0.0887147	-0.260369	-0.054657	-0.267076	0.00186159	0.0481259	-0.359028
VD PeriONH TempInf	-0.261849	0.164561	0.0484538	0.0498691	0.146879	0.0207726	-0.0216606	-0.0977335	0.145729	0.058591	0.0617876	0.0122955	0.0440113	0.0544733	0.122051	0.173451	0.138591	-0.0885475	-0.0382833	-0.0228396	0.106725	0.0364402	0.110449	0.19197	-0.0134654	0.157181	0.020759	0.106246	0.0634058	-0.264085	-0.264946	0.12036	0.248754	-0.0631584	-0.135243	0.0775423	0.0305074	0.0985484	-0.0818619	0.000205147	0.0509894	-0.0567748	-0.0618451	-0.0490666	-0.111282	0.0159245	0.000435311	0.0735457	-0.229662
VD PeriONH TempSup	-0.341142	0.162236	0.12635	0.00628122	0.181321	-0.0965001	0.0153682	-0.0212931	0.10125	0.0323341	0.00364305	0.0726238	0.103797	0.111359	0.0286487	0.0993413	0.097354	-0.0693288	0.133722	-0.0594914	-0.0436144	0.0692035	0.0495608	0.249428	0.0165458	0.0621094	0.0923663	0.0745002	-0.163573	-0.178929	-0.373946	0.0325665	0.165808	-0.111408	-0.191282	0.0674471	0.10071	-0.111252	-0.170754	-0.103673	0.132894	-0.129379	-0.0168071	-0.0841657	-0.155149	-0.10486	0.077761	-0.0487257	-0.310624
VD PeriONH SupTemp	-0.121712	0.0816031	0.0982173	0.0829257	0.206594	-0.00245768	0.0950037	-0.00603976	0.208849	-0.0481677	0.142465	0.139072	0.0989116	0.220239	0.0979054	0.179345	0.135486	0.0293038	0.133796	0.07964	0.0295925	0.155894	0.0820493	0.249253	0.0854763	0.208987	0.111873	0.189361	0.140148	-0.151675	-0.370577	0.0511485	0.0533623	-0.256525	-0.140113	0.00900048	0.104427	-0.142188	-0.140348	-0.123559	0.217781	-0.127928	-0.0633496	-0.157886	-0.136032	-0.17396	-0.0686215	-0.0399433	-0.295277
VD PeriONH SupNas	-0.112381	0.0639968	0.0493372	0.107551	0.232691	-0.0491288	-0.0264748	-0.0468665	0.111821	-0.0342066	-0.0141606	0.0702241	-0.0949215	0.111488	0.14045	0.136033	0.224803	-0.097586	-0.010286	0.00910213	0.0284768	0.00726647	0.101731	0.283673	0.0275204	0.130305	0.0110535	0.0358138	-0.0447576	-0.183178	-0.433294	0.03313	0.0387323	-0.241854	-0.17735	-0.0361574	0.00167031	-0.133914	-0.190596	-0.208108	0.0395376	-0.0820798	-0.0323263	-0.264382	-0.156477	-0.19456	-0.0683677	-0.0922541	-0.361671
VD Macula SVP Whole	-0.0374232	0.293876	0.160242	0.163755	0.0925508	0.0039181	0.167193	0.124378	0.214217	-0.0481562	0.0424373	-0.010934	0.111279	0.241801	0.113508	0.114183	0.201397	0.0106836	0.17066	0.070291	0.0310343	0.160315	0.0947147	0.137657	0.0621982	-0.0493404	0.0121487	0.102506	-0.0959984	-0.085819	-0.217624	0.0865516	0.130208	-0.158005	0.061905	0.00785655	0.190705	0.0660991	-0.0231296	-0.144276	0.0951638	0.0400941	0.0902724	-0.108801	-0.0254172	-0.0254185	0.0891905	0.0521077	-0.18267
VD Fovea SVP	-0.339061	0.161804	0.170791	0.0340419	-0.012814	-0.085942	0.108602	0.128342	0.0876003	-0.0146495	0.0354287	0.0104399	0.117618	0.09238	-0.0550936	0.0471758	0.0770055	0.0733048	0.10304	0.00786683	-0.0694773	0.0953169	-0.136559	0.088893	0.097147	0.04107	0.0271227	0.0973952	0.0478446	0.247611	0.00631139	-0.0738274	0.196973	0.192807	0.218835	-0.0932162	0.10167	0.123719	0.145001	-0.0423313	0.0212837	0.328881	0.103015	0.169197	0.0156107	0.178002	0.087088	-0.0734526	0.227389
VD ParaFovea SVP Average	-0.122807	0.241958	0.137466	0.0916141	0.0753801	0.0223503	0.141561	0.149658	0.212934	-0.0392228	0.141093	-0.0425504	0.216153	0.150679	0.135203	0.171296	0.232238	0.0631644	0.19512	0.0542705	0.171577	0.140719	0.138799	0.0881786	0.0342665	-0.0281803	0.0606987	0.094485	-0.0509152	-0.155881	-0.0524889	0.162501	0.159917	-0.109299	0.149611	0.0565194	0.11352	0.22593	0.0127954	0.0247137	-0.0358146	0.0665107	0.146474	-0.00287629	0.0912166	0.143042	0.169916	0.066592	-0.0821705
VD ParaFovea SVP Temp	-0.119505	0.256287	0.103281	0.075222	0.0958008	0.0188009	0.176943	0.162258	0.282208	-0.0797578	0.164207	-0.0167143	0.239878	0.139757	0.156902	0.16969	0.312584	0.036303	0.196104	0.112816	0.0915028	0.123914	0.180694	0.108236	0.0325709	-0.0369525	0.0591371	0.122481	-0.169715	-0.183053	-0.0716396	0.166246	0.100805	-0.166305	0.0546045	0.117597	0.225889	0.102167	-0.0350437	-0.0247042	-0.0227601	-0.0102756	0.13907	-0.0375332	-0.0409827	0.0664412	0.0601313	0.124125	-0.153632
VD ParaFovea SVP Sup	-0.16072	0.195423	0.149943	0.0153076	0.0768288	0.0139285	0.0587042	0.161067	0.116044	0.000816903	0.0555457	-0.00200381	0.184643	0.173144	0.160787	0.119	0.0382907	0.0364377	0.168987	0.0974251	0.065854	0.219464	0.123524	-0.0454271	0.0724715	-0.128001	0.0374793	0.0906888	0.0840305	-0.0794584	-0.130675	0.115797	0.0204257	-0.216454	0.0690189	0.160053	0.0316634	0.121255	-0.0542292	0.201359	0.031258	0.0265866	0.229969	-0.00561572	0.0889566	-0.0238278	0.222649	0.117265	-0.128152
VD ParaFovea SVP Nas	-0.118993	0.0619052	0.144676	0.132857	0.108342	0.00687588	0.0802002	0.107609	0.135969	-0.0526574	0.140848	0.0115514	0.168637	0.0971251	0.0598356	0.188293	0.207937	0.119561	0.174337	-0.00306437	0.225966	0.0793401	0.0479046	0.0745526	0.0540397	0.00605717	0.116704	0.0907796	-0.0289999	-0.0148202	-0.00520094	0.0627493	0.173012	0.0496894	0.15015	-0.100106	-0.0291962	0.26609	0.031614	-0.0252216	-0.0743177	0.145444	0.0856507	0.0526376	0.113643	0.213557	0.139837	-0.0871598	0.0140355
VD ParaFovea SVP Inf	-0.0285684	0.252118	0.0962036	0.0549507	-0.00577957	0.0203956	0.12498	0.0414033	0.166991	-0.00448227	0.104573	-0.144158	0.0817415	0.0937914	0.0616923	0.0903397	0.183352	-0.000166273	0.078162	0.00928014	0.161602	0.0301288	0.0867512	0.116507	-0.0177627	0.0682986	-0.0226472	-0.000599601	-0.0701724	-0.234336	0.0192111	0.16752	0.209963	-0.0600429	0.191787	0.00161671	0.1157	0.255831	0.0753405	-0.0883077	-0.0553877	0.0433621	0.0396519	-0.0271671	0.127471	0.175443	0.135917	0.0869356	-0.0122258
VD PeriFovea SVP Average	-0.0232655	0.263906	0.125242	0.118101	0.0857524	-0.0407513	0.131663	0.0887583	0.195197	-0.0673501	0.0393767	-0.0176998	0.0697051	0.249384	0.127993	0.0966057	0.143152	-0.0368306	0.145088	0.0550756	-0.0103185	0.141805	0.0875623	0.148292	0.0198621	-0.0620041	-0.0105524	0.105953	-0.0835472	-0.0642479	-0.227968	0.0587836	0.0894441	-0.169872	0.0611979	0.0149954	0.184448	0.0232882	-0.0508511	-0.196626	0.119795	0.0173775	0.0463603	-0.124201	-0.0638961	-0.0556599	0.0767533	0.0364339	-0.185268
VD PeriFovea SVP Temp	0.0105211	0.205053	0.0669012	0.0530019	0.166118	0.0111426	0.0622835	0.08794	0.203298	-0.13825	0.0909026	-0.0142077	0.089077	0.19649	0.225716	0.15559	0.110793	-0.0793061	0.156021	0.100018	0.0472041	0.126191	0.173452	0.10729	-0.0184848	-0.00240658	0.0646048	0.120161	-0.209735	-0.0935687	-0.229349	0.0845941	0.0963503	-0.152546	-0.0116982	0.00426245	0.183612	0.0836027	-0.117561	-0.172982	0.0419917	0.0524578	0.0440697	-0.13646	-0.076643	-0.0361024	0.0563098	0.106599	-0.229722
VD PeriFovea SVP Sup	-0.037036	0.136844	0.0805631	0.0596908	0.131765	-0.0636784	0.121296	0.0524558	0.21198	-0.0707331	0.0529443	0.00470134	0.0801902	0.219156	0.101538	0.0848164	0.117223	-0.023193	0.157879	0.0805171	-0.0328794	0.146484	0.0783474	0.134938	0.0151166	-0.0197947	-0.00285071	0.125782	-0.0323639	-0.0735743	-0.200719	0.0380577	0.0327165	-0.136835	0.0103875	0.0146487	0.188053	-0.00448756	-0.0778098	-0.189166	0.147344	0.0238589	0.0167822	-0.100674	-0.0532874	-0.122323	0.0323762	0.0209669	-0.205001
VD PeriFovea SVP Nas	-0.105188	0.316396	0.145761	0.144366	-0.00484769	-0.037114	0.127783	0.126323	0.139508	-0.0398085	0.0168474	-0.0382488	0.118118	0.187751	0.0615223	0.0228832	0.145009	0.000239704	0.136335	0.0584006	-0.0195051	0.137082	0.0103312	0.140822	0.0796979	-0.0770912	-0.00889574	0.0671877	-0.111252	-0.107825	-0.210387	0.0775714	0.170351	-0.176326	0.0846642	0.0772425	0.14618	0.0708239	0.00279055	-0.0884141	0.132109	-0.0079059	0.14153	-0.0494619	0.0075994	0.00299983	0.156123	0.0840929	-0.128738
VD PeriFovea SVP Inf	0.0477877	0.305611	0.145692	0.162287	0.0484613	-0.0388367	0.161888	0.0633061	0.136323	-0.0171352	0.00494942	-0.0400198	-0.0214095	0.255534	0.118465	0.0834608	0.162387	-0.0439933	0.093635	-0.0265409	-0.0186831	0.0961829	0.0781136	0.158965	-0.00879976	-0.108306	-0.0609766	0.048186	-0.0232268	0.0122801	-0.184185	0.0601809	0.0476221	-0.151529	0.127976	-0.0176394	0.183421	-0.0393584	-0.0235205	-0.238391	0.133798	-0.000218791	0.00643018	-0.170294	-0.10687	-0.0366927	0.056879	-0.0442685	-0.135963
VD Macula DVP Whole	0.0189145	0.165263	0.00681571	0.0581627	-0.142073	0.0288601	0.0658944	-0.060636	0.0435581	0.0700187	-0.0409671	-0.0950652	0.066786	-0.0968846	-0.0437511	-0.0813458	-0.0336542	0.0303497	-0.0747788	0.0315799	0.0759794	0.0191988	0.0413008	-0.108477	-0.0118784	-0.0989361	0.0041952	-0.0672605	-0.102526	-0.061677	0.0989684	-0.0347791	0.0601141	-0.0395271	0.177119	0.118728	-0.191234	0.0929449	-0.00998941	0.00913174	-0.0855408	-0.0522301	0.0606081	0.0165171	0.0799151	0.206773	0.222159	0.0543622	-0.00940298
VD Fovea DVP	-0.357184	0.138654	0.148759	0.0653941	-0.116045	-0.110607	0.0973414	0.119043	0.066591	0.110532	-0.0180988	-0.0134912	0.0938328	-0.0139638	-0.128299	-0.0436779	0.00661195	0.105478	0.0907306	0.0293728	-0.0882078	0.0730413	-0.170984	0.0769637	0.122965	-0.00558584	-0.10552	0.0210864	0.0549796	0.0642253	-0.0739927	-0.11558	0.154154	0.0252369	0.110923	-0.0104989	0.00446708	0.0411569	0.00503962	-0.0311949	0.0883475	0.0961629	0.154721	0.0714648	-0.000685997	0.113203	0.145994	-0.00285218	0.030858
VD ParaFovea DVP Average	0.0579295	0.131759	0.0118715	-0.00410498	-0.155758	-0.01998	0.0386843	-0.120944	0.0673471	0.0665545	-0.109737	-0.0942431	0.0769381	-0.135086	-0.0900336	-0.0765602	0.0514733	0.0207676	-0.157394	-0.00362324	0.107442	-0.0585186	0.028251	-0.115032	-0.0113261	-0.0767945	-0.00414488	-0.115985	-0.102056	-0.169765	0.0151536	-0.00185514	0.0336292	-0.113119	0.0893868	0.0982068	-0.207485	0.0600677	-0.00619284	-0.000843603	-0.165378	-0.0696702	0.0336957	-0.0743903	0.0830717	0.120736	0.268584	0.0411883	-0.0891767
VD ParaFovea DVP Temp	-0.0316846	0.134211	-0.01073	-0.0126196	-0.131106	-0.0516686	0.107982	-0.0379555	0.090878	-0.00202993	-0.101965	-0.0972357	0.0369544	-0.0974102	-0.0863532	-0.0327161	0.0365861	0.0219841	-0.0211498	0.0363285	0.00507432	-0.0298098	0.0435718	-0.113757	-0.0961863	-0.154833	-0.00586036	-0.068727	-0.0947988	-0.137128	-0.0941182	-0.0552601	-0.0838064	-0.202404	-0.0231498	0.162137	-0.0257375	-0.153363	-0.0355084	-0.0885497	-0.0821951	-0.125763	0.0294296	-0.1414	-0.146487	-0.0386935	0.128423	-0.0260124	-0.202353
VD ParaFovea DVP Sup	0.0979231	0.115598	0.0236932	-0.0482458	-0.103488	-0.04401	-0.0337498	-0.0791359	0.0627964	0.0475984	-0.0620262	-0.046405	0.0997329	-0.0877438	-0.0485941	-0.0852915	0.0143132	-0.00388267	-0.135908	0.0262468	0.0893861	0.0509241	0.0331338	-0.081385	0.0511277	-0.135756	0.0328147	-0.0470193	0.0417021	-0.142648	0.0121124	0.0398372	0.0345571	-0.123138	0.070769	0.15412	-0.268723	0.0715594	-0.0536992	0.127817	-0.093447	-0.0908719	0.100514	-0.0166079	0.147689	0.0999083	0.279852	0.141903	-0.0696652
VD ParaFovea DVP Nas	0.0640627	0.0160373	0.0848557	0.0968153	-0.0810446	0.040965	0.0389016	-0.0228831	0.0612655	0.0807148	-0.0794043	0.0392961	0.163725	-0.0536609	-0.0796923	-0.0444959	0.0970816	0.120263	-0.106939	-0.0374494	0.167852	-0.00879933	-0.0119626	-0.0885163	0.119132	-0.0240441	0.00651315	-0.0234763	-0.129632	-0.146283	-0.0158109	0.0061263	0.0991615	-0.0656353	0.0610135	-0.0105346	-0.181371	0.15355	-0.0173787	0.0661386	-0.232996	-0.0665457	0.0227855	-0.00746825	0.117338	0.159599	0.243677	-0.011648	-0.0559723
VD ParaFovea DVP Inf	0.0646168	0.153307	-0.0805244	-0.0475175	-0.21804	-0.0224341	0.0260718	-0.234166	-0.0311613	0.0776323	-0.100257	-0.193539	-0.0550548	-0.203308	-0.0818592	-0.0929952	-0.0298595	-0.0700432	-0.224851	-0.0668254	0.0770618	-0.206715	0.0359274	-0.100956	-0.140521	0.0386318	-0.0314967	-0.237401	-0.140448	-0.113011	0.144842	-0.0210347	0.0439095	0.0130735	0.149718	0.0149544	-0.162465	0.109386	0.0844522	-0.0961962	-0.121014	0.0532568	-0.0510123	-0.0703667	0.132305	0.136909	0.199868	0.00185061	0.0450417
VD PeriFovea DVP Average	-0.00369267	0.145794	0.00709164	0.0408479	-0.107553	0.0166736	0.0568938	-0.0658649	0.0617198	0.0396795	0.00543859	-0.086528	0.0692392	-0.0731034	-0.0103434	-0.0415981	-0.0308314	0.0111602	-0.0525718	0.0486549	0.0783864	0.0257382	0.0613586	-0.0746147	-0.0217568	-0.0752765	0.0105829	-0.0348134	-0.0899754	-0.0406018	0.115719	-0.0281161	0.0550631	-0.0330789	0.205117	0.102173	-0.184078	0.0944024	-0.00946477	-0.0185641	-0.0728401	-0.0348381	0.0472576	0.0393022	0.0779173	0.225695	0.21717	0.0428777	0.00315769
VD PeriFovea DVP Temp	-0.0773856	0.162643	0.0272021	0.0156721	-0.0127888	0.034724	0.0518427	-0.00724742	0.107274	0.0421085	0.0106434	-0.0677026	0.0865537	-0.00244465	0.0217852	0.00671431	-0.0447058	0.035469	0.00905864	0.105038	0.0864947	0.0984971	0.113227	-0.0385849	0.00380881	-0.0565647	0.0186205	0.0230672	-0.196218	-0.0572529	0.0148005	-0.0139644	0.0700764	-0.093701	0.0806569	0.123575	-0.1383	0.0490245	-0.0697713	-0.0426368	-0.0510668	0.00393475	0.0893961	0.0330593	0.0513406	0.132714	0.162402	0.0633468	-0.0861539
VD PeriFovea DVP Sup	0.0430913	0.0815699	-0.0364654	0.021975	-0.0798633	-0.0538522	0.0269333	-0.0952415	0.0886853	0.00874746	0.0378974	-0.0582005	0.0704333	-0.0712271	-0.0203871	-0.0550944	0.0140983	0.0117638	-0.0234614	0.0552252	0.118214	0.0173738	0.0632164	-0.0408969	-0.0130878	-0.05852	0.0446171	-0.0245479	-0.0371313	-0.0367901	0.120402	-0.0107274	0.0293686	0.0345172	0.212136	0.0831372	-0.22074	0.0593105	0.0303168	0.0144729	-0.027767	0.0143389	0.0487918	0.0412015	0.124479	0.191282	0.123163	0.0124736	0.0412443
VD PeriFovea DVP Nas	0.00119482	0.0916576	-0.0374224	0.0242846	-0.141608	0.041957	0.0139053	-0.0753502	0.0141451	0.0429297	0.00225335	-0.0806095	0.0732692	-0.109816	-0.0314167	-0.065483	-0.0632068	0.00878508	-0.0647488	0.0181223	0.0765698	0.0144582	0.0462224	-0.101377	-0.0432928	-0.056392	0.0404312	-0.0484439	-0.0657173	-0.0631803	0.149428	-0.0250447	0.072502	-0.041548	0.202924	0.111518	-0.214311	0.14319	0.0233506	0.0549018	-0.146881	-0.0783168	0.0184994	0.044654	0.101701	0.254174	0.241459	0.0512857	0.0270473
VD PeriFovea DVP Inf	0.0594919	0.214867	0.0745126	0.0951761	-0.153969	0.0515801	0.138993	-0.04881	0.0251899	0.0626747	-0.0135527	-0.101068	0.0269027	-0.0561829	0.000376995	-0.03758	-0.0300471	-0.00428514	-0.087228	-0.0128893	0.0253284	-0.0196199	0.0338131	-0.0818993	-0.0244322	-0.0970115	-0.044205	-0.0669822	-0.0376567	-0.0211029	0.110214	0.00808928	0.0560234	-0.0623263	0.213624	0.0773431	-0.0633406	0.0906129	-0.0175175	-0.0748437	-0.0330594	-0.112198	0.0367981	0.010983	0.0198898	0.221945	0.284861	0.0237035	-0.00545614
FAZ	0.257503	-0.0739846	-0.080707	-0.0771768	0.113947	0.192183	-0.0788197	-0.0566281	0.0184298	0.0551771	-0.107361	-0.042831	-0.104373	0.0476684	0.0593987	-0.00212049	0.0703464	-0.0262139	-0.104533	0.0104754	0.185282	0.0252035	0.131685	0.00611479	-9.81117e-05	0.0266467	0.0382439	-0.0343191	-0.0402213	-0.13908	-0.00395601	0.148603	0.00208587	-0.0866675	-0.076052	0.062344	-0.00814667	0.0310953	-0.00475156	-0.00847714	-0.0106408	0.0287892	-0.0790785	-0.0724166	0.0521036	-0.00310479	-0.162105	-0.0329577	-0.117789
Perim	0.264693	-0.0877183	-0.0466633	-0.0790537	0.135898	0.179155	-0.0830637	-0.0655006	0.0163709	0.0391741	-0.113507	-0.0148045	-0.128504	0.0968568	0.0807956	0.018637	0.0316136	-0.0138503	-0.0948189	0.0338453	0.199191	0.030507	0.129813	0.0167135	0.02013	0.0355635	0.0161109	0.00555236	-0.0120789	-0.0818623	-0.00427369	0.0839538	-0.00233981	-0.0548708	-0.0717212	0.0182901	-0.018052	0.0411134	0.000293926	-0.0403463	-0.0145347	0.0442109	-0.0948603	-0.0537748	0.0687891	-0.0160289	-0.177623	-0.0623879	-0.0864268
AI	0.179011	-0.0576346	0.0824701	-0.0612017	0.178961	0.0383476	-0.102704	-0.0680849	-0.0594064	0.00181441	-0.0880793	0.124914	-0.152745	0.232572	0.123766	0.0606852	-0.137302	0.0893498	-0.0182047	0.108604	0.150394	0.0719014	0.0352705	0.0653268	0.138482	0.0868199	-0.054544	0.179473	0.0292087	0.237976	-0.126588	-0.141243	-0.0272222	0.0716167	-0.102165	0.0023072	0.0143531	-0.00442306	-0.0219349	-0.022846	0.0449362	0.015408	-0.0530878	0.00330708	0.0168748	-0.121253	-0.122085	-0.00313822	0.0349288
FD1mm	-0.113473	0.129788	0.00323321	0.0528917	-0.111462	0.0435259	0.100829	0.0323519	0.0304667	0.123832	-0.148083	-0.211908	-0.0261433	-0.217105	-0.137943	-0.169621	0.0757416	-0.0117918	-0.0369573	0.0206661	-0.0607898	-0.0390257	-0.0262043	0.0101604	-0.0163135	-0.108355	-0.0437229	-0.274811	-0.151732	-0.185201	0.0299325	0.0570017	0.0413782	-0.17655	0.0785203	0.0165182	-0.106472	0.00146085	-0.025411	-0.0805334	0.0798872	0.0566024	0.160222	-0.0123756	0.0711834	0.0658933	0.114381	0.0130608	-0.0910129
OCT GSS Staging	0.164983	0.160511	0.110971	0.104729	0.167601	0.229009	0.186529	0.0989433	0.140158	0.0830872	0.177378	0.102253	0.141743	0.119455	0.147489	0.116485	0.123668	0.12866	0.0932388	0.174518	0.226959	0.0937947	0.190594	0.140629	0.0857108	0.168967	0.223948	0.076711	0.190912	0.12497	0.147817	0.0872698	0	0.148086	0.148871	0.103452	0.251342	0.117831	0.0908087	0.151357	0.187776	0.0886844	0.127492	0.123985	0.140036	0.164236	0.247248	0.144226	0.127002
OCT GSS Score	-0.0559754	-0.236518	-0.0260856	0.0747264	0.00747582	0.0727347	-0.0379922	0.102109	0.00269693	-0.0508631	0.0999225	0.0497108	0.194554	-0.000151672	0.0408182	0.0622547	-0.0404526	0.126607	0.0940701	0.0941002	0.105275	0.0918991	0.0464171	-0.0884285	0.052862	-0.0581259	-0.0796452	0.0612486	0.107222	0.151879	0.0945741	-0.0268633	-0.109129	0.0573359	0.0633668	-0.0428428	-0.180874	0.103022	-0.0295774	0.13862	-0.04429	-0.0184393	-0.0304416	-0.0340284	-0.109313	0.167273	0.087587	-0.0877427	0.0501304
OCT GSS Defect Type	0.269787	0.156659	0.0958976	0.258115	0.0354132	0.090332	0.259864	0.0638256	0.039744	0.0613826	0.235252	0.149777	0.0965498	0.0816893	0.220435	0.0771006	0.084855	0.15684	0.108733	0.147206	0.0747326	0.0545836	0.121182	0.103182	0.134443	0.0900808	0.228862	0.0592557	0.0778502	0.229544	0.210096	0.0801661	0.146519	0.177714	0.228641	0.126179	0.0413259	0.123846	0.100919	0.0921021	0.154841	0.143025	0.146323	0.105703	0.122017	0.207771	0.12038	0.148799	0.18035
[truncated: 5 more columns]

## Sheet: Table S6 Corr Glau Pl vs AqH
Supplementary Table S6: Correlation of plasma and corresponding AqH cytokine level (glaucoma)
Parameter	Plasma vs AqH (rho) Glaucoma
ET-1	0.0450032
Cortisol	-0.0128924
Adiponectin	-0.0255965
Angiostatin	0.223386
C3a	0.0229292
Endoglin	0.10969
MICB	-0.0419908
MMP-2	0.0506975
MMP-3	0.0788308
MMP-9	-0.107457
PIGF-1	0.236014
Resistin	-2.37746e-05
SAA	0.0765784
sTIE-2	0.254003
TNF-alpha	-0.00505461
VEGF-A	0.116647
ZAG	-0.0500491
sEMMPRIN	0.100162
Angiogenin	-0.0577772
MCP-1	-0.0660574
CK-MB	0.000840305
Follistatin	0.0939114

## Sheet: Table S7 BH on Group Tests
Supplementary Table S7: Benjamini-Hochberg on Glaucoma vs Control
Var1	Var2	subanalysis	p.notadj	Experiment	p.adjust
group	Visual Acuity	vargroup clinical	7.78059e-07	1 - Glaucoma vs Control	4.29187e-06
group	IOP	vargroup clinical	3.45475e-06	1 - Glaucoma vs Control	1.55464e-05
group	Operation Technique	vargroup clinical	0.00049975	1 - Glaucoma vs Control	0.00164341
group	Previous Surgeries	vargroup clinical	0.00586426	1 - Glaucoma vs Control	0.0145332
group	Pseudophakia	vargroup clinical	0.0635673	1 - Glaucoma vs Control	0.1087
group	Refractive Error	vargroup clinical	0.258244	1 - Glaucoma vs Control	0.347715
group	Sex	vargroup clinical	0.375724	1 - Glaucoma vs Control	0.462221
group	Axis Length IOL Master	vargroup clinical	0.611027	1 - Glaucoma vs Control	0.687405
group	Age at operation	vargroup clinical	0.805121	1 - Glaucoma vs Control	0.839486
group	Mean Arterial Pressure	vargroup clinical	0.857248	1 - Glaucoma vs Control	0.88842
group	First Diagnosis of Glaucoma	vargroup clinical	1	1 - Glaucoma vs Control	1
group	MMP-3 AqH	vargroup lab	3.65522e-10	1 - Glaucoma vs Control	2.8411e-09
group	MMP-2 AqH	vargroup lab	6.76057e-05	1 - Glaucoma vs Control	0.00026274
group	ET-1 plasma	vargroup lab	0.000440896	1 - Glaucoma vs Control	0.00157069
group	ET-1 AqH	vargroup lab	0.000706125	1 - Glaucoma vs Control	0.00219541
group	sEMMPRIN AqH	vargroup lab	0.00118659	1 - Glaucoma vs Control	0.00355976
group	sLOX-1 Aqh	vargroup lab	0.00279405	1 - Glaucoma vs Control	0.00770617
group	ZAG AqH	vargroup lab	0.00393956	1 - Glaucoma vs Control	0.010526
group	Cortisol AqH	vargroup lab	0.00523762	1 - Glaucoma vs Control	0.0132868
group	Follistatin AqH	vargroup lab	0.00528363	1 - Glaucoma vs Control	0.0132868
group	sTIE-2 AqH	vargroup lab	0.0187817	1 - Glaucoma vs Control	0.0391667
group	Edostatin AqH	vargroup lab	0.0194067	1 - Glaucoma vs Control	0.0395064
group	PDGF-BB AqH	vargroup lab	0.0202071	1 - Glaucoma vs Control	0.040652
group	C3a AqH	vargroup lab	0.0319717	1 - Glaucoma vs Control	0.0596451
group	Angiogenin AqH	vargroup lab	0.0445967	1 - Glaucoma vs Control	0.0811281
group	MCP-1 plasma	vargroup lab	0.0517488	1 - Glaucoma vs Control	0.0921776
group	MCP-1 AqH	vargroup lab	0.057133	1 - Glaucoma vs Control	0.0996913
group	PIGF-1 AqH	vargroup lab	0.0619625	1 - Glaucoma vs Control	0.107026
group	VEGF-A AqH	vargroup lab	0.0684214	1 - Glaucoma vs Control	0.114348
group	Resistin AqH	vargroup lab	0.0957254	1 - Glaucoma vs Control	0.151565
group	Endoglin AqH	vargroup lab	0.0970436	1 - Glaucoma vs Control	0.152243
group	SAA Aqh	vargroup lab	0.102051	1 - Glaucoma vs Control	0.158643
group	Adiponectin AqH	vargroup lab	0.103943	1 - Glaucoma vs Control	0.160129
group	VEGF-A plasma	vargroup lab	0.134767	1 - Glaucoma vs Control	0.20215
group	TNF-alpha plasma	vargroup lab	0.142063	1 - Glaucoma vs Control	0.211241
group	IL-8 AqH	vargroup lab	0.143306	1 - Glaucoma vs Control	0.211253
group	MICB plasma	vargroup lab	0.152602	1 - Glaucoma vs Control	0.223034
group	MMP-2 plasma	vargroup lab	0.158286	1 - Glaucoma vs Control	0.227452
group	MCP-1 AqH	vargroup lab	0.207577	1 - Glaucoma vs Control	0.293352
group	MMP-9 plasma	vargroup lab	0.209566	1 - Glaucoma vs Control	0.293736
group	Arginase1 plasma	vargroup lab	0.212134	1 - Glaucoma vs Control	0.294918
group	Resistin plasma	vargroup lab	0.234328	1 - Glaucoma vs Control	0.32056
group	Adiponectin plasma	vargroup lab	0.270751	1 - Glaucoma vs Control	0.358903
group	sESelectin plasma	vargroup lab	0.277913	1 - Glaucoma vs Control	0.362772
group	Endoglin plasma	vargroup lab	0.320304	1 - Glaucoma vs Control	0.408702
group	CK-MB plasma	vargroup lab	0.395092	1 - Glaucoma vs Control	0.482576
group	CK-MB AqH	vargroup lab	0.407683	1 - Glaucoma vs Control	0.494424
group	C3a plasma	vargroup lab	0.479533	1 - Glaucoma vs Control	0.569445
group	MMP-3 plasma	vargroup lab	0.49775	1 - Glaucoma vs Control	0.587002
group	Cortisol plasma	vargroup lab	0.520985	1 - Glaucoma vs Control	0.610194
group	Angiopoetin-1 plasma	vargroup lab	0.529444	1 - Glaucoma vs Control	0.615884
group	Angiogenin plasma	vargroup lab	0.562114	1 - Glaucoma vs Control	0.641549
group	Angiostatin AqH	vargroup lab	0.560626	1 - Glaucoma vs Control	0.641549
group	TNF-alpha AqH	vargroup lab	0.562762	1 - Glaucoma vs Control	0.641549
group	CNTF plasma	vargroup lab	0.628599	1 - Glaucoma vs Control	0.689041
group	PIGF-1 plasma	vargroup lab	0.622715	1 - Glaucoma vs Control	0.689041
group	BMP-2 plasma	vargroup lab	0.672051	1 - Glaucoma vs Control	0.727346
group	BigET-1 plasma	vargroup lab	0.683049	1 - Glaucoma vs Control	0.730009
group	Follistatin plasma	vargroup lab	0.679016	1 - Glaucoma vs Control	0.730009
group	sTIE-2 plasma	vargroup lab	0.732258	1 - Glaucoma vs Control	0.77774
group	sEMMPRIN plasma	vargroup lab	0.785464	1 - Glaucoma vs Control	0.824015
group	SAA plasma	vargroup lab	0.955822	1 - Glaucoma vs Control	0.981502
group	MMP-9 AqH	vargroup lab	0.958543	1 - Glaucoma vs Control	0.981502
group	Angiostatin plasma	vargroup lab	0.989581	1 - Glaucoma vs Control	1
group	ZAG plasma	vargroup lab	0.9974	1 - Glaucoma vs Control	1
group	RNFL Thickness	vargroup oct	6.34051e-15	1 - Glaucoma vs Control	1.08423e-13
group	RNFL Thickness Inf	vargroup oct	8.61657e-15	1 - Glaucoma vs Control	1.33948e-13
group	RNFL Thickness Sup	vargroup oct	2.28849e-14	1 - Glaucoma vs Control	3.26109e-13
group	OCT GSS Score	vargroup oct	5.32051e-11	1 - Glaucoma vs Control	5.35181e-10
group	Global Loss Volume	vargroup oct	6.97702e-11	1 - Glaucoma vs Control	6.48703e-10
group	Focal Loss Volume	vargroup oct	2.79013e-10	1 - Glaucoma vs Control	2.27196e-09
group	Cup/Disc Ratio Vertical	vargroup oct	2.69879e-10	1 - Glaucoma vs Control	2.27196e-09
group	Cup/Disc Ratio Total	vargroup oct	6.32961e-10	1 - Glaucoma vs Control	4.70592e-09
group	Ganglion Cell Complex	vargroup oct	1.00883e-09	1 - Glaucoma vs Control	7.1879e-09
group	Cup/Disc Ratio Horizontal	vargroup oct	1.42841e-09	1 - Glaucoma vs Control	9.39453e-09
group	Rim Area	vargroup oct	2.02412e-08	1 - Glaucoma vs Control	1.23616e-07
group	Cupvolume	vargroup oct	4.31263e-06	1 - Glaucoma vs Control	1.89092e-05
group	OCT GSS Staging	vargroup oct	0.00049975	1 - Glaucoma vs Control	0.00164341
group	OCT GSS Defect Type	vargroup oct	0.00049975	1 - Glaucoma vs Control	0.00164341
group	AI	vargroup oct	0.105782	1 - Glaucoma vs Control	0.161507
group	Perim	vargroup oct	0.29552	1 - Glaucoma vs Control	0.379954
group	FD1mm	vargroup oct	0.335264	1 - Glaucoma vs Control	0.419372
group	FAZ	vargroup oct	0.455585	1 - Glaucoma vs Control	0.548627
group	Disc Area	vargroup oct	0.470026	1 - Glaucoma vs Control	0.562059
group	VD ONH Whole	vargroup octa	7.92364e-21	1 - Glaucoma vs Control	1.35494e-18
group	VD PeriONH Average	vargroup octa	2.02854e-20	1 - Glaucoma vs Control	1.73441e-18
group	VD PeriONH InfNas	vargroup octa	2.93475e-19	1 - Glaucoma vs Control	1.00368e-17
group	VD PeriONH NasSup	vargroup octa	2.89968e-16	1 - Glaucoma vs Control	7.08349e-15
group	VD PeriONH SupTemp	vargroup octa	4.02851e-15	1 - Glaucoma vs Control	7.65416e-14
group	VD PeriONH SupNas	vargroup octa	2.84345e-12	1 - Glaucoma vs Control	3.24153e-11
group	VD PeriONH NasInf	vargroup octa	7.20781e-11	1 - Glaucoma vs Control	6.48703e-10
group	VD PeriONH InfTemp	vargroup octa	1.08618e-08	1 - Glaucoma vs Control	6.87916e-08
group	VD PeriONH TempInf	vargroup octa	4.4078e-08	1 - Glaucoma vs Control	2.51244e-07
group	VD PeriFovea SVP Inf	vargroup octa	1.21944e-06	1 - Glaucoma vs Control	6.31893e-06
group	VD PeriONH TempSup	vargroup octa	1.76908e-06	1 - Glaucoma vs Control	8.64324e-06
group	VD PeriFovea SVP Nas	vargroup octa	2.45139e-06	1 - Glaucoma vs Control	1.13294e-05
group	VD Macula SVP Whole	vargroup octa	6.64982e-06	1 - Glaucoma vs Control	2.8428e-05
group	VD PeriFovea SVP Average	vargroup octa	1.09111e-05	1 - Glaucoma vs Control	4.55073e-05
group	VD PeriFovea SVP Sup	vargroup octa	0.000106944	1 - Glaucoma vs Control	0.000406388
group	VD PeriFovea SVP Temp	vargroup octa	0.00426697	1 - Glaucoma vs Control	0.0112254
group	VD PeriFovea DVP Inf	vargroup octa	0.0151842	1 - Glaucoma vs Control	0.0332885
group	VD PeriFovea DVP Nas	vargroup octa	0.0158628	1 - Glaucoma vs Control	0.034336
group	VD ParaFovea SVP Temp	vargroup octa	0.0279596	1 - Glaucoma vs Control	0.0543306
group	VD PeriFovea DVP Average	vargroup octa	0.0310415	1 - Glaucoma vs Control	0.0595771
group	VD PeriFovea DVP Sup	vargroup octa	0.0459885	1 - Glaucoma vs Control	0.0827793
group	VD ParaFovea SVP Average	vargroup octa	0.0537728	1 - Glaucoma vs Control	0.0947953
group	VD Macula DVP Whole	vargroup octa	0.0754502	1 - Glaucoma vs Control	0.124057
group	VD Fovea SVP	vargroup octa	0.0784074	1 - Glaucoma vs Control	0.127692
group	VD ParaFovea SVP Inf	vargroup octa	0.0815546	1 - Glaucoma vs Control	0.131565
group	VD ParaFovea DVP Nas	vargroup octa	0.261864	1 - Glaucoma vs Control	0.349834
group	VD ParaFovea SVP Sup	vargroup octa	0.274549	1 - Glaucoma vs Control	0.361137
group	VD Fovea DVP	vargroup octa	0.294348	1 - Glaucoma vs Control	0.379954
group	VD ParaFovea DVP Temp	vargroup octa	0.351671	1 - Glaucoma vs Control	0.435767
group	VD ParaFovea DVP Sup	vargroup octa	0.586113	1 - Glaucoma vs Control	0.663743
group	VD ParaFovea SVP Nas	vargroup octa	0.624408	1 - Glaucoma vs Control	0.689041
group	VD PeriFovea DVP Temp	vargroup octa	0.625759	1 - Glaucoma vs Control	0.689041
group	VD ParaFovea DVP Average	vargroup octa	0.664556	1 - Glaucoma vs Control	0.723815
group	VD ParaFovea DVP Inf	vargroup octa	0.749729	1 - Glaucoma vs Control	0.791381
group	Topical Antiglaucomatosa	vargroup the	2.90165e-14	1 - Glaucoma vs Control	3.81678e-13
group	Topical Prostaglandine Analogue	vargroup the	1.31316e-11	1 - Glaucoma vs Control	1.40344e-10
group	Topical Carbonic Anhydrase Inhibitor	vargroup the	1.15791e-09	1 - Glaucoma vs Control	7.92009e-09
group	Topical Beta-Blocker	vargroup the	2.58391e-08	1 - Glaucoma vs Control	1.52362e-07
group	Topical Alpha Adrenergic Agonist	vargroup the	0.000917831	1 - Glaucoma vs Control	0.00280266
group	Systemic Carbonic Anhydrase Inhibitor	vargroup the	0.335988	1 - Glaucoma vs Control	0.419372
group	Topical Pilocarpine	vargroup the	1	1 - Glaucoma vs Control	1

## Sheet: Table S8 BH on MVA
Supplementary Table S8: Multivariable analysis and p-adjustment
Dependend Variable	Independend Variable	subanalysis	beta	95% CI	p.notadj	Experiment	p.adjust
Ganglion Cell Complex	RNFL	MLR-Glaucoma	0.77244	[0.63, 0.92]	2.63113e-15	1 - Multivar: DV=gcctotal, Group=Glaucoma	5.62405e-14
Ganglion Cell Complex	Endoglin AqH	MLR-Glaucoma	0.312116	[0.063, 0.561]	0.016866	1 - Multivar: DV=gcctotal, Group=Glaucoma	0.035606
Ganglion Cell Complex	Follistatin plasma	MLR-Glaucoma	0.00352745	[-0.00042, 0.00747]	0.0843906	1 - Multivar: DV=gcctotal, Group=Glaucoma	0.134867
Ganglion Cell Complex	Cup/Disc Ratio Total	MLR-Glaucoma	-8.98713	[-21.3, 3.3]	0.156608	1 - Multivar: DV=gcctotal, Group=Glaucoma	0.226949
RNFL Thickness	Ganglion Cell Complex	MLR-Glaucoma	0.780741	[0.66, 0.90]	1.94835e-19	2 - Multivar: DV=rnfl, Group=Glaucoma	8.3292e-18
RNFL Thickness	sESelectin plasma	MLR-Glaucoma	0.000222416	[0.000121, 0.000324]	6.04308e-05	2 - Multivar: DV=rnfl, Group=Glaucoma	0.000240318
RNFL Thickness	sTIE-2 AqH	MLR-Glaucoma	-0.0636333	[-0.1029, -0.0244]	0.00227029	2 - Multivar: DV=rnfl, Group=Glaucoma	0.00647033
VD PeriONH Average	RNFL	MLR-Glaucoma	0.312588	[0.196, 0.429]	2.08773e-06	3 - Multivar: DV=vdrpcperipaptotal, Group=Glaucoma	9.91673e-06
VD PeriONH Average	Adiponectin AqH	MLR-Glaucoma	-0.00131719	[-0.00200, -0.00064]	0.000360917	3 - Multivar: DV=vdrpcperipaptotal, Group=Glaucoma	0.00131312
VD PeriONH Average	Cup/Disc Ratio Vertical	MLR-Glaucoma	-16.2741	[-27.0, -5.5]	0.00435508	3 - Multivar: DV=vdrpcperipaptotal, Group=Glaucoma	0.0112836
VD Macula SVP Whole	RNFL	MLR-Glaucoma	0.144781	[0.068, 0.222]	0.000487327	4 - Multivar: DV=fdsuperficialwvd, Group=Glaucoma	0.00164341
VD Macula SVP Whole	VEGF-A plasma	MLR-Glaucoma	0.0132896	[0.00313, 0.02345]	0.0128597	4 - Multivar: DV=fdsuperficialwvd, Group=Glaucoma	0.0293201
VD Macula SVP Whole	Rim Area	MLR-Glaucoma	1.75667	[-1.07, 4.58]	0.227413	4 - Multivar: DV=fdsuperficialwvd, Group=Glaucoma	0.31361
OCT GSS Score	Ganglion Cell Complex	MLR-Glaucoma	-0.0817558	[-0.112, -0.052]	1.44233e-06	5 - Multivar: DV=score_tool, Group=Glaucoma	7.25408e-06
OCT GSS Score	Topical Beta-Blocker	MLR-Glaucoma	0.796793	[0.087, 1.507]	0.0313564	5 - Multivar: DV=score_tool, Group=Glaucoma	0.0595771
Ganglion Cell Complex	RNFL	MLR-All	0.607339	[0.49, 0.72]	2.11158e-16	6 - Multivar: DV=gcctotal, Group=All	6.01799e-15
Ganglion Cell Complex	Cup/Disc Ratio Vertical	MLR-All	-21.965	[-31.3, -12.7]	1.43793e-05	6 - Multivar: DV=gcctotal, Group=All	5.85445e-05
Ganglion Cell Complex	Angiostatin AqH	MLR-All	-0.29398	[-0.447, -0.141]	0.000313704	6 - Multivar: DV=gcctotal, Group=All	0.00116616
Ganglion Cell Complex	ZAG AqH	MLR-All	0.000107271	[0.000019, 0.000195]	0.019046	6 - Multivar: DV=gcctotal, Group=All	0.0392394
Ganglion Cell Complex	MMP-9 plasma	MLR-All	0.0173131	[0.00264, 0.03199]	0.0233933	6 - Multivar: DV=gcctotal, Group=All	0.0465145
Ganglion Cell Complex	FAZ	MLR-All	-15.882	[-29.42, -2.35]	0.0241308	6 - Multivar: DV=gcctotal, Group=All	0.0474296
Ganglion Cell Complex	PIGF-1 plasma	MLR-All	0.0119064	[-0.0115, 0.0354]	0.322659	6 - Multivar: DV=gcctotal, Group=All	0.408702
RNFL Thickness	Global Loss Volume	MLR-All	-13.8481	[-21.4, -6.3]	0.000540824	7 - Multivar: DV=rnfl, Group=All	0.00171261
RNFL Thickness	Ganglion Cell Complex	MLR-All	0.387835	[0.145, 0.631]	0.00240248	7 - Multivar: DV=rnfl, Group=All	0.00673483
RNFL Thickness	sESelectin plasma	MLR-All	0.000113837	[0.000025, 0.000202]	0.0135352	7 - Multivar: DV=rnfl, Group=All	0.0300587
RNFL Thickness	Group	MLR-All	-3.82467	[-8.50, 0.85]	0.112433	7 - Multivar: DV=rnfl, Group=All	0.170143
RNFL Thickness	MMP-3 AqH	MLR-All	-0.0035246	[-0.00951, 0.00246]	0.251534	7 - Multivar: DV=rnfl, Group=All	0.341368
VD PeriONH Average	RNFL	MLR-All	0.369734	[0.291, 0.449]	4.35706e-14	8 - Multivar: DV=vdrpcperipaptotal, Group=All	5.32184e-13
VD PeriONH Average	Adiponectin AqH	MLR-All	-0.000790065	[-0.00122, -0.00036]	0.000514777	8 - Multivar: DV=vdrpcperipaptotal, Group=All	0.00166088
VD PeriONH Average	ZAG plasma	MLR-All	6.352e-06	[0.000002, 0.000011]	0.00989429	8 - Multivar: DV=vdrpcperipaptotal, Group=All	0.0234989
VD PeriONH Average	Cup/Disc Ratio Vertical	MLR-All	-7.5497	[-13.59, -1.51]	0.0164856	8 - Multivar: DV=vdrpcperipaptotal, Group=All	0.0352381
VD PeriONH Average	MMP-2 AqH	MLR-All	-0.00211437	[-0.004014, -0.000215]	0.0320897	8 - Multivar: DV=vdrpcperipaptotal, Group=All	0.0596451
VD PeriONH Average	Topical Beta-Blocker	MLR-All	-2.53716	[-4.923, -0.151]	0.0403533	8 - Multivar: DV=vdrpcperipaptotal, Group=All	0.0741981
VD Macula SVP Whole	Global Loss Volume	MLR-All	-0.196445	[-0.269, -0.124]	1.07091e-06	9 - Multivar: DV=fdsuperficialwvd, Group=All	5.72269e-06
VD Macula SVP Whole	Rim Area	MLR-All	3.07654	[1.23, 4.92]	0.00162011	9 - Multivar: DV=fdsuperficialwvd, Group=All	0.00469558
VD Macula SVP Whole	Sex (male)	MLR-All	-1.88425	[-3.27, -0.50]	0.00919392	9 - Multivar: DV=fdsuperficialwvd, Group=All	0.0221431
VD Macula SVP Whole	AI	MLR-All	-19.7942	[-34.5, -5.0]	0.0102716	9 - Multivar: DV=fdsuperficialwvd, Group=All	0.0240608
VD Macula SVP Whole	VEGF-A plasma	MLR-All	0.00822953	[-0.00051, 0.01697]	0.0688762	9 - Multivar: DV=fdsuperficialwvd, Group=All	0.114348
VD Macula SVP Whole	Adiponectin AqH	MLR-All	-0.000272366	[-0.000562, 0.000017]	0.0686491	9 - Multivar: DV=fdsuperficialwvd, Group=All	0.114348
VD Macula SVP Whole	MMP-9 plasma	MLR-All	0.00449206	[-0.00231, 0.01129]	0.199197	9 - Multivar: DV=fdsuperficialwvd, Group=All	0.283856
OCT GSS Score	Global Loss Volume	MLR-All	0.110383	[0.092, 0.128]	3.58063e-20	10 - Multivar: DV=score_tool, Group=All	2.04096e-18
OCT GSS Score	Age at operation	MLR-All	-0.0302914	[-0.0483, -0.0123]	0.00138213	10 - Multivar: DV=score_tool, Group=All	0.0040749
OCT GSS Score	MICB plasma	MLR-All	-0.00185024	[-0.00307, -0.00063]	0.00380481	10 - Multivar: DV=score_tool, Group=All	0.0103273
OCT GSS Score	Topical Beta-Blocker	MLR-All	0.601145	[0.177, 1.025]	0.00667464	10 - Multivar: DV=score_tool, Group=All	0.0163052
OCT GSS Score	Pseudophakia	MLR-All	0.878413	[0.213, 1.544]	0.0113558	10 - Multivar: DV=score_tool, Group=All	0.0262412
OCT GSS Score	MMP-9 plasma	MLR-All	0.00283266	[0.00064, 0.00502]	0.0130765	10 - Multivar: DV=score_tool, Group=All	0.0294222
